# Supplementary material for: Quantitative Phosphoproteomics Reveals SLP-76 Dependent Regulation of PAG and Src Family Kinases in T Cells
Source: PLoS One. 2012 Oct 11;7(10):e46725. doi: 10.1371/journal.pone.0046725 (PMC3469622; doi:10.1371/journal.pone.0046725)
Supplement: Dataset S1 — Quantitative and statistic analysis of all identified phosphopeptides. Sequence and phosphorylation site assignment of all identified phosphopeptides with their corresponding SIC peak areas and statistics (standard deviation, p-values and q-values) in both SLP-76 reconstituted and deficient Jurkat T cells. (XLS) [file pone.0046725.s001.xls]

## Sheet: Proteomic Data
counter	protein name	assigned sequence	phosphosite	IPI accession number	scansite motif	peakarea SLP76+ unstim	peakarea SLP76+ 0min	peakarea SLP76+ 1min	peakarea SLP76+ 1.5min	peakarea SLP76+ 2min	peakarea SLP76+ 3min	peakarea SLP76+ 5min	peakarea SLP76+ 10min	peakarea SLP76+ rep1 thresholded unstim	peakarea SLP76+ rep1 thresholded 0min	peakarea SLP76+ rep1 thresholded 1min	peakarea SLP76+ rep1 thresholded 1.5min	peakarea SLP76+ rep1 thresholded 2min	peakarea SLP76+ rep1 thresholded 3min	peakarea SLP76+ rep1 thresholded 5min	peakarea SLP76+ rep1 thresholded 10min	peakarea SLP76+ rep2 thresholded unstim	peakarea SLP76+ rep2 thresholded 0min	peakarea SLP76+ rep2 thresholded 1min	peakarea SLP76+ rep2 thresholded 1.5min	peakarea SLP76+ rep2 thresholded 2min	peakarea SLP76+ rep2 thresholded 3min	peakarea SLP76+ rep2 thresholded 5min	peakarea SLP76+ rep2 thresholded 10min	peakarea SLP76+ rep3 thresholded unstim	peakarea SLP76+ rep3 thresholded 0min	peakarea SLP76+ rep3 thresholded 1min	peakarea SLP76+ rep3 thresholded 1.5min	peakarea SLP76+ rep3 thresholded 2min	peakarea SLP76+ rep3 thresholded 3min	peakarea SLP76+ rep3 thresholded 5min	peakarea SLP76+ rep3 thresholded 10min	peakarea SLP76- unstim	peakarea SLP76- 0min	peakarea SLP76- 1min	peakarea SLP76- 1.5min	peakarea SLP76- 2min	peakarea SLP76- 3min	peakarea SLP76- 5min	peakarea SLP76- 10min	peakarea SLP76- rep1 thresholded unstim	peakarea SLP76- rep1 thresholded 0min	peakarea SLP76- rep1 thresholded 1min	peakarea SLP76- rep1 thresholded 1.5min
623553	Acid phosphatase 1	K.QLIIEDPY*YGNDSDFETVYQQCVR.C	Y132*	IPI:IPI00218847.5		2673.92	10219.3	24006.5	23831.6	41179.2	108184	93739.7	95844.5	3557	12738	25094	27271	47142	126111	118581	89373	3002	9239	25300	26099	48973	118563	78181	83970	1463	8680	21626	18125	27423	79877	84457	114191	3059.25	15565.1	25654.6	31616.2	40231.1	103388	78541.1	90423.9	4958	19875	27712	34179
623958	Acid phosphatase 1	K.QLIIEDPYY*GNDSDFETVYQQCVR.C	Y133*	IPI:IPI00218847.5	Grb2_SH2 (Y133) 0.03%	2673.93	10219.3	24006.5	23831.6	41179.2	108184	93739.7	95844.5	3557	12738	25094	27271	47142	126111	118581	89373	3002	9239	25300	26099	48973	118563	78181	83970	1463	8680	21626	18125	27423	79877	84457	114191	3059.25	15565.1	25654.6	31616.2	40231.1	103388	78541.1	90423.9	4958	19875	27712	34179
623897	Actin	K.IWHHTFY*NELR.V	Y93	IPI:IPI00021428.1		6502.53	31106.9	26933.5	38344.5	81885.8		43055	22488.7	1608	22405	9632	36224	70916		12697	24360	10383	37859	29951	34968	72810		68271	21457	7516	33057	41217	43842	101931		48197	21650	4070.91	36866.1	27104.1	45794.8	92234.6		28093.4	20414.3	775	29249	9137	42940
624232	Acyl-CoA oxidase	R.YDGNVY*ENLFEWAK.N	Y629	IPI:IPI00296907.4	Src_Kin (Y629) 0.78%	1500.57	4882.08	9875.25	7151.45	14414.7	64557.5	22783	15170.2	1089	4403	5089	6507	12902	56517	18879	18113	2224	4313	11981	7567	14783	61772	25452	14760	1189	5930	12555	7380	15559	75383	24017	12637	3677.52	14962.3	31814.1	25090.1	39445.3	102242	22726.4	21611.3	3846	6205	18637	25985
623711	ADAM9	R.HVSPVT*PPREVPIY*ANR.F	T761Y769	IPI:IPI00440932.1	Cdc2_Kin (T761) 0.5% Cdk5_Kin (T761) 0.59% Erk1_Kin (T761) 0.81%		44676.8	20588.4	18828.7	40996.6	72861.6	52098.2	6267.63		39445	10263	19106	28818	62060	30151	5158		39989	21817	17959	30635	88846	60984	8706		54597	29685	19421	63537	67679	65160	4939		64868.9	37241.6	41826.5	71312.8	61206.3	32584.6	8431.19		43963	18730	47822
623513	ADAP	K.TTAVEIDY*DSLK.L	Y571*P	IPI:IPI00073110.3	SHIP_SH2 (Y571) 0.64%	9076.55	41615.7	52067.8	62831.2	240679	1.00614e+06	1.04749e+06	117896	6210	41167	34922	48423	225324	993391	743039	139988	10389	46168	56115	69626	221098	1044875	1350640	106097	10630	37513	65167	70445	275617	980158	1048798	107605	83142.6	324333	302097	421117	1.08712e+06	3.203e+06	1.94024e+06	453571	59830	326619	201077	354359
623559	Adenosine deaminase	R.ELLDLLY*K.A	Y348	IPI:IPI00296441.5		9524.57	11224.7	16252.5	19006.4	33830.3	26139	19481.7	17541.8	5911	10306	9642	17841	27237	22447	6096	20672	10342	10558	14439	18520	30331	31126	23300	17702	12321	12809	24676	20658	43923	24844	29050	14252	11904	16527	22902.6	33299.7	47128.8	41032	20948	19414.7	7182	15809	12646	30594
623586	Adenosylhomocysteinase	K.SKFDNLY*GCR.E	Y193	IPI:IPI00012007.6		54033.2	62324.5	91500.3	47076.1	8482.04			40939.9	34261	53749	65028	74538	8009			30420	64755	60418	99888	55925	6129			50260	63084	72808	109585	10765	11309			42140	847527	1.72695e+06	2.38608e+06	3.2463e+06	5.60161e+06	829622	2.89491e+06	3.98657e+06	636283	1551643	1800674	2917482
624062	AIR carboxylase	K.TKEVY*ELLDSPGK.V	Y22	IPI:IPI00217223.1	Shc_SH2 (Y22) 0.03% SHIP_SH2 (Y22) 0.11% Src_Kin (Y22) 0.16% Lck_SH2 (Y22) 0.16% Src_SH2 (Y22) 0.24%					4614.94	20823.2	38972.3	8899.41						16464	30184	9871					3250	25182	47552	6478					5980		39182	10349			4459.02	3024.46	12976.6	46923.9	28616.1	10052.1				3480
624083	AMP deaminase 2	R.SAPY*EFPEESPIEQLEER.R	Y145	IPI:IPI00007722.2				582.115	462.583	2155.94	4817.8	39805.7	36650.7			1352		1884		18729	44981				623	1049	3571	45414	38036					3535	6065	55274	26935			675.877	2637.8	7591.97	8396.98	22417.7	24046.3				2313
624146	ARFGAP3	R.KKYNDDSDDSY*FTSSSR.Y	Y349	IPI:IPI00877805.1	PDGFR_Kin (Y349) 0.49%				539.348	388.811	5422.5	7387.92	2771.35						3970	4380	4364					619	5698	6027	2217				539		6600	11756	1733			636.68	657.156	1604.18	6399.93	4353	1917.74			922	615
624313	Artemis protein	K.AEEY*FQWSK.L	Y264	IPI:IPI00290459.2						927.866	6157.37	12911.7	12197					1176	3606	5548	13598					1432	10023	19781	14175						4844	13406	8819					754.453	11402.8	10017.9	8293.43
624094	Ataxin 2	R.VALENDDRSEEEKY*TAVQR.N	Y471	IPI:IPI00180154.4	EGFR_Kin (Y470) 0.6%					3516.4	21217.7	102938	59830.4					1723	21974	46617	72912					5994	24208	142951	59468					2832	17471	119246	47112					7862.1	28202.1	69384	51249
623876	ATP binding domain 4	K.CEGDEVEDLY*ELLK.L	Y97	IPI:IPI00063121.5	Shc_SH2 (Y97) 0.18% Itk_Kin (Y97) 0.82%	950.813	1037.91	3943.17	4592.03	2207.17	3306.24	4955.97	11257.8	1433	547	3405	4531	1608	2651	1800	10798	914	834	4538	4784	2166	3623	5404	11375	505	1732	3887	4461	2847	3645	7664	11600	1296.09	1006.66	3796.21	4715.2	4329.86	6482.73	2008.75	7666.61	1647	533	2519	4304
623464	ATP citrate lyase	R.TTDGVY*EGVAIGGDR.Y	Y686	IPI:IPI00021290.5		8061.55	6824.68	8855.3	12932.5	14740.5	21591.8	114912	46726.7	5843	5043	5662	13150	20841	15449	4316	25499	11261	6704	11283	12170	13983	17744	332823	65265	7081	8728	9622	13477	9398	31583	7598	49416	7759.8	9119.04	9932.8	17141.2	14816.5	8924.43	69114.7	41530.1	6753	10055	6361	15029
623610	ATP1A1	R.GIVVY*TGDR.T	Y260	IPI:IPI00006482.1		9378.47	10527.9	2296.06	1736.15	1462.19				7284	7631			2044				11035	14419		1426	1011				9817	9534	2296	2046	1332				3219.97	4351.84	2220.28	1578.04	1348.07	543.3			3373	4342
623773	BCAP	K.VEFGVY*ESGPR.K	Y694*P	IPI:IPI00180939.4			4125.91	1281.07	461.104	699.567	2714.5	1262.16	13304.7			916		1571	1434					1620			4995	859	1572		4126	1307	695		1714	2441	37962	555.632	21601.3	12080.5	12923.4	24913.4	52669.6	12502.6	5202.02	911	21707	9451	13138
624025	BCLAF1	R.AEGEWEDQEALDY*FSDKESGK.Q	Y383	IPI:IPI00006079.1						10906.3	146035	19595.6	6106.55					10445	161201	10460	6918					10424	119525	27312	5212					11849	157378	21014	6190	30584.4	49369.5	153859	124620	197997	385387	156565	184719	25967	37426	142647	117656
623989	BCR	R.SSESSCGVDGDY*EDAELNPR.F	Y246*	IPI:IPI00004497.2					1474.82	27786.3	41667.1	279641	12060.1				2310	25860	42008	118523	13573				976	25522	42063	365789	13569				1138	31977	40930	354612	9038				16245.7	48454.6	73766.5	89650.5	752.523				19118
623939	Beta 1 integrin	K.WDTGENPIY*K.S	Y783	IPI:IPI00217563.3	Shc_PTB (Y783) 0.52%		9323.27	4734.79	6946.49	30812.2	68242	49918.3	18404.5		5700	2047	6354	26879	56222	24121	22510			5809	7340	27495	77023	77963	15886		12946	6349	7145	38063	71481	47672	16817		6720.25	13835.9	17241.1	49171.7	97932.1	35550.1	21358.4			8480	16542
624010	Beta arrestin 2	R.LKGMKDDDY*DDQLC.-	Y404	IPI:IPI00180375.6						5826.91	81752.2	68454.7	1898						69383	23443	4079					4520	81161	101573	888					7134	94713	80348	727		780.417		3520.78	21730.3	118895	69074.8	14860.5		581		1938
623740	C10orf28	K.VLEILY*EFPR.V	Y218	IPI:IPI00030352.2			4395.04	9959.95	12395.3	47654.8	352546	261570	42610.8		2920	6770	13785	40703	324948	118480	47801		5132	11313	9810	47689	350746	307210	38910		5133	11798	13591	54573	381943	359020	41122		4277.54	19055.2	34388.5	92259.6	405669	135467	41382.4		3003	10909	36426
623721	C14orf24	K.YQYAIDEY*YR.M	Y162	IPI:IPI00166051.5			13397.8	18932.4	15253.8	36289.8	147261	106662	35610.9		9893	15003	14253	27159	146609	41605	52190		14364	18392	15798	35630	175300	189848	33043		15937	23402	15711	46081	119873	88532	21599		8733.83	23256	20494.9	44565.9	179992	69132.4	31849.2		7791	14852	20635
623722	C14orf24	K.YQYAIDEYY*R.M	Y163	IPI:IPI00166051.5			13397.8	18932.4	15253.8	36289.8	147261	106662	35610.9		9893	15003	14253	27159	146609	41605	52190		14364	18392	15798	35630	175300	189848	33043		15937	23402	15711	46081	119873	88532	21599		8733.83	23256	20494.9	44565.9	179992	69132.4	31849.2		7791	14852	20635
624077	C19orf13	R.EFADFEY*R.K	Y455	IPI:IPI00410590.5						922.264	13769.7	16952.7	2180.39					582	10184	4891	2180					1373	20068	25427						812	11057	20541					83.8672	3552.18	8102.82	8407.63
623515	C20orf18	R.NSQEAEVSCPFIDNTY*SCSGK.L	Y330*P	IPI:IPI00010748.2		8198.02	20184.6	83693.3	92210	123459	60328.6	94443.7	382037	4781	15597	59836	77710	130429	65674	82032	418382	11212	20023	87292	91637	119960	55449	104426	345138	8602	24934	103951	107283	119989	59862	96873	382592	8609.55	35353.2	100374	134616	140437	89977	90776.4	414103	5997	27043	71698	112547
623536	C9orf78	K.NAEDCLY*ELPENIR.V	Y147	IPI:IPI00433576.1		2839.79	6535.38	64428.5	85297.7	358147	622893	630009	92268.2	2018	5628	45655	79861	286093	561938	295124	109391	4090	6395	61509	89180	330068	656811	845294	91806	2411	7583	86122	86852	458281	649928	749610	75607	6379.32	16863	103113	200701	503482	737097	225288	81505.7	4836	12965	77631	196906
624004	C9orf86	R.TAADELEAFLGGGAPGGRHPGGGDY*EEL.-	Y683	IPI:IPI00827967.1						2176.56	21352.6	17542.6	2807.53					2177	18636	14399	2290						26619	18263	3294						18803	19966	2839					3439.18	23710.6	8317.1	944.393
623864	calmodulin	R.VFDKDGNGY*ISAAELR.H	Y100*	IPI:IPI00075248.11			6970.36	6900.55	4857.1	16628	29186.6	43570.7	24381.4		1843	7522	2521	11477	22748	36560	26275		2959	4902	6395	18087	36209	48846	22095		16109	8278	5655	20321	28603	45306	24775		22827	5941.88	4585.31	16588.8	44434.2	41286.3	20834.6		12815	5843	2143
623519	CAPB	R.STLNEIY*FGK.T	Y232	IPI:IPI00026185.5		35190.1	53239.4	63520.8	54325.6	86306.2	86205.4	47765.6	46498.4	19137	37820	39260	52676	72003	90639	29784	49445	44978	63451	73615	57054	74561	96680	62609	43051	41455	58447	77687	53247	112354	71298	50904	46999	35887.8	55723.9	61898.3	63011.8	90943.2	87671.4	37139.1	42069.1	19370	34046	40167	61681
623674	Caskin 2	R.NTY*NQTALDIVNQFTTSQASR.E	Y253	IPI:IPI00103516.1		6300.96	5801.68	12772.1	12091.3	10509.8		4179.85	11204	8256	2815	9532	14613	9833		3766	12478	6000	2687	13824	10791	13010		2955	8750	4647	11904	14961	10870	8686		5818	12384	5606.53	6912.22	13903.4	13353.8	11867.1		2671.87	12151.8	6820	1861	10143	15741
623516	CBFA2	R.LEEAVWRPY*.-	Y480	IPI:IPI00218529.1		1575.73	6206.82	5337.71	1850.86	5004.58	14547.4	16205.3	19831.7	1291	4142		2624	3980	12392	8770	23055	2206	6927		2468	4207	13383	19351	20330	1229	7552	5338		6827	17868	20495	16110	19532.4	30068.3	38993	32709	52868.5	47198	26138.6	39885.7	11306	20786	22672	32723
623901	CBL	K.IKPSS*SANAIY*SLAAR.P	S668Y674*P	IPI:IPI00027269.1			1618.54	2247.33	9218.51	45034.6	101813	79557.9	13379.1		2668	615	8706	38584	80758	46991	17152		570	1673	8698	41455	125392	104417	9271			4454	10252	55065	99288	87266	13713		6745.28	12122.4	36525.6	105727	132166	40229.1	9602.68		2843	5691	33457
623930	CBL	K.IKPSSS*ANAIY*SLAAR.P	S669*PY674*P	IPI:IPI00027269.1			1618.54	2247.33	9218.51	45034.6	101813	79557.9	13379.1		2668	615	8706	38584	80758	46991	17152		570	1673	8698	41455	125392	104417	9271			4454	10252	55065	99288	87266	13713		6745.28	12122.4	36525.6	105727	132166	40229.1	9602.68		2843	5691	33457
623941	CBL	K.IKPS*SSANAIY*SLAAR.P	S667*PY674*P	IPI:IPI00027269.1			1618.54	2534.37	9218.51	45034.6	101813	79557.9	13379.1		2668	615	8706	38584	80758	46991	17152		570		8698	41455	125392	104417	9271			4454	10252	55065	99288	87266	13713		6745.28	10681.9	36525.6	105727	132166	40229.1	9602.68		2843	5323	33457
623468	CCT8	K.HFSGLEEAVY*R.N	Y30	IPI:IPI00302925.4		47329.4	55210.6	80144.6	76465.2	111105	17295.7	95502.2	57296.6	34360	47026	44911	77229	90721	8939	35581	58621	64261	67348	83546	73639	106311	25652	146598	61400	43368	51258	111977	78528	136283		104327	51869	58829.9	75126	96578.5	113223	135203	23152.8	70885.9	56580.3	41460	63347	53809	120686
623937	CD3 delta	R.DDAQY*SHLGGNWAR.N	Y160*P	IPI:IPI00022934.1		8887.55	66611.1	54812.6	113089	391670	480553	267184	116827	5440	57004	54845	103923	320348	515814	151470	108437	15752	75458	89726	115575	338923	597114	356708	130517	5471	67371	19866	119768	515739	328731	293373	111527	11044.9	90821.4	75886.3	190016	376489	258117	97308.4	39187.4	7147	79800	76286	173967
623938	CD3 delta	R.NDQVY*QPLRDRDDAQY*SHLGGNWAR.N	Y149*PY160*P	IPI:IPI00022934.1			5620.44	11713.3	13573.2	151483	1.64273e+06	1.16956e+06	90135.1		3896	6751	13568	108304	1740720	827504	101130		11060	13889	15392	128821	1459459	1599998	83430		1906	14500	11759	217324	1728013	1081179	85845		9629.94	20852.8	35365.9	205538	1.25622e+06	546208	37191		10170	14683	33308
624201	CD3 delta	R.NDQVY*QPLRDR.D	Y149*P	IPI:IPI00022934.1		5966.24	33422.9	38816.9	36296.3	41420.1	57325.6	137386	42109.3	3436	24469	58171	61573	32485	55275	117956	50345	9272	22635	30618	31478	35728	55349	136944	45629	5191	53165	27661	15837	56047	61352	157258	30354	7387.52	46654.2	65600.3	68680.7	41224.2	33195.8	49383.7	15490.2	5588	32370	103884	125561
623599	CD3 epsilon	K.ERPPPVPNPDY*EPIRK.G	Y188*	IPI:IPI00012923.1	Shc_PTB (Y188) 0.18% Fyn_SH2 (Y188) 0.21% PDGFR_Kin (Y188) 0.34%	40224.4	149313	602014	238040	664211	1.47928e+06	714664	224926	30724	113576	844511	259552	525034	2104493	648298	228843	52927	170417	550677	227064	576324	1729742	850005	228636	37022	163946	410854	227504	891275	603600	645688	217298	40266.4	185850	820968	344745	687426	1.23383e+06	299825	79613.8	28650	149846	1170627	358834
623641	CD3 epsilon	R.DLY*SGLNQR.R	Y199*	IPI:IPI00012923.1	Shc_SH2 (Y199) 0.38%	2283.47	18886	20615.4	21423.4	23099.7	37172.1	59053.2	53020.4	3786	9733	22808	27207	24099	46406	86549	47305	2142	14607	30510	21197	18842	37267	45974	47378	922	32317	8528	15866	26358	27843	44636	64379	2699.23	24535.3	30289.2	36711.8	26272.2	12173.6	8137.44	13819.6	5581	14788	31813	46774
623538	CD3 zeta	R.SADAPAYQQGQNQLY*NELNLGR.R	Y72*P	IPI:IPI00218634.6		1326.44	10718.7	28897.3	84374.9	183148	133951	173471	288486	1039	9414	11799	69590	163867	121964	232630	348102	813	9384	37656	87128	170610	140523	136138	240674	2127	13358	37237	96407	214968	139366	151644	276680	5037.28	24069.8	72129.4	134460	159232	69959.6	59620.3	102070	4526	14577	46625	135696
623540	CD3 zeta	R.SADAPAY*QQGQNQLY*NELNLGR.R	Y64*PY72*P	IPI:IPI00218634.6		4073.17	9866.54	22925.4	31002.9	121684	665517	865290	1.29857e+06	4073	8222	22630	34776	127691	649028	490207	1325397		11646	21839	27516	107946	652082	1022482	1177930		9731	24308	30717	129416	695440	1083180	1392368	3608.99	9035.7	30550.7	65409.4	196068	548589	339822	402127	3609	8705	29470	78748
623590	CD3 zeta	R.KNPQEGLY*NELQKDK.M	Y111*	IPI:IPI00218634.6	Lck_Kin (Y110) 0.02% Src_Kin (Y110) 0.76%	31803.7	106993	336749	286526	798410	192505	280880	298488	27748	85450	368200	271776	678792	200730	222899	298524	35082	121324	308806	282711	826770	178870	427549	411949	32582	114204	333243	305092	889669	197914	192192	184990	31621.3	145624	541844	560624	935199	578449	392743	274570	29371	127285	597797	486654
623689	CD3 zeta	K.DKMAEAY*SEIGMKGER.R	Y123*	IPI:IPI00218634.6		2509.06	21780	27348.4	40830	141147	187188	125137	104592		16388	22338	31511	112312	264465	61516	118194	2544	27166	25604	43619	146706	219293	167951	116854	4562	21787	34103	47360	164422	77806	145942	78727	2220.61	26157	39890.6	72710.7	79583.6	87954	96629.6	97433.5	674	25364	30659	58110
623705	CD3 zeta	K.GHDGLY*QGLSTATK.D	Y142*	IPI:IPI00218634.6		11112.8	41531.2	99069.9	89617.4	114900	460988	160834		9308	31276	89786	94747	117603	437439	109628		6114	31428	99539	84466	181075	553400	165182		17917	61889	107885	89640	46022	392125	207692		15754.3	40661.9	108105	116507	57013.8	175211	64258.6		9560	28280	89254	129012
623744	CD3 zeta	R.REEY*DVLDK.R	Y83*	IPI:IPI00218634.6		32482.3	55651.2	57037.9	50770.6	89046.3	179062	155700	96888.8	33459	52204	58499	53928	79428	151738	125141	99235	39038	52333	62520	52010	89457	190839	167013	93220	24949	62417	50095	46374	98254	194610	174946	98210	17738	51686	65900.1	75849.6	80034.1	81356.3	43433.7	28774.4	22152	47285	69186	85403
623750	CD31	K.DTETVY*SEVR.K	Y713*	IPI:IPI00295618.1	Lck_SH2 (Y713) 0.84%	1635.25	10664.7	3892.16	4903.69	10604	22903.9	8187.22	3124.57		10398	973	1235	14684	20459	9117	5704	4094	13024	4409	5667	11549	36926	14681	2969	631	8572	6295	7809	5579	11326	763	701	9734.19	31411.6	20820.1	26032.7	29887.2	19213.3	4762.43	7444.3	4788	34593	16425	22985
623573	CD5	R.SHAENPTASHVDNEY*SQPPR.N	Y453*	IPI:IPI00025383.1	Nck_SH2 (Y453) 0.48% Itk_SH2 (Y453) 0.48% Crk_SH2 (Y453) 0.88%	1228.3	2427.81	7425.8	1774.47	1381.83	1764.59	1199.87	220.52	939	1098	11998	1799		1765	1728		1518	1489	6127	2538	3587		943			4696	4153	986			929		2184.32	5506.15	18387.5	7277	5344.41	2597.21	1439.5	963.399	2539	3771	27854	5421
623863	CD7	R.DKNSAACVVY*EDMSHSR.C	Y222	IPI:IPI00015199.1	p85_SH2 (Y222) 0.48% Lck_SH2 (Y222) 0.51% Fyn_SH2 (Y222) 0.56%	247.958	1935.02	11229.5	1709.19	2356.61		1158.14	2289.55			15789	1950	2104		1161	4711			11299	1343	1382		1156			3373	6600	1835	3584			1860		3113.69	12856.3	1518.66	6828.62	82113.6	10780.8	1008.34		1929	18455	1097
623701	CD84	K.TIY*TYIMASR.N	Y262	IPI:IPI00022039.2	Src_SH2 (Y262) 0.34%	885.024	4071.55	2079.17	310.885	1582.5	6483.41	4672.78		635	2539	3503		1173	9634	3563		1095	3012	823		1992	4456	3615		925	6664	1912			5361	6840		1224.01	5507.66	5363.32	2551.94	4055.91	3417.56	2159.05	190.529	596	3057	5818	1914
624071	CD84	K.VLPSKEEPVNTVY*SEVQFADK.M	Y299	IPI:IPI00022039.2	Lck_SH2 (Y299) 0.5%		366.332	1167.27	2562.59	7656.68		11955.4	3067.05			973	1514	7036		19780	2012			1218	1503	11180		10467	4697		642	1311	4670	4754		5619	2492		913.826	5453.83	14564.6	14003.1		6522.35	1772.58		2213	2325	11781
623455	CDC2	K.IGEGTYGVVY*K.A	Y19	IPI:IPI00023503.4		1.36824e+07	1.80006e+07	1.87492e+07	1.3296e+07	1.90063e+07	2.37342e+06	8.97344e+06	9.91176e+06	8638483	12285210	14850789	13858347	16374123	2502139	5345663	7559807	16655452	16945236	19750587	12407158	15859964	2569641	16364645	15092310	15753299	24771234	21646240	13622596	24784924	2048470	5210018	7083175	1.0313e+07	1.44934e+07	1.47912e+07	1.21979e+07	1.4954e+07	1.85107e+06	5.31558e+06	6.31858e+06	6534801	9986559	11743293	12681794
623462	CDC2	K.IGEGTY*GVVYK.A	Y15*	IPI:IPI00023503.4	Lck_Kin (Y15) 0.01% Src_Kin (Y15) 0.61% InsR_Kin (Y15) 0.94%	1.32702e+07	1.80006e+07	1.87611e+07	1.3296e+07	1.90737e+07	2.37342e+06	8.97344e+06	1.02022e+07	8402054	12285210	14850789	13858347	16374123	2502139	5345663	7827077	16179154	16945236	19750587	12407158	15859964	2569641	16364645	15446475	15229443	24771234	21682016	13622596	24987073	2048470	5210018	7333050	9.97872e+06	1.44934e+07	1.47834e+07	1.21979e+07	1.50105e+07	1.85107e+06	5.31558e+06	6.57489e+06	6333122	9986559	11743293	12681794
623474	CDC2	K.IEKIGEGT*Y*GVVYK.G	T14*Y15*	IPI:IPI00026689.4	Lck_Kin (Y15) 0.01% Src_Kin (Y15) 0.61% InsR_Kin (Y15) 0.94%	126955	142749	147316	113365	326712	1.25229e+06	582268	167276	123866	109150	67243	123183	219022	1227731	263536	139774	172440	195703	130117	107835	249907	1169474	725476	182520	84558	123395	244587	109077	511209	1359672	757791	179533	111433	141558	111287	110709	243750	963402	333954	108706	112761	119893	44449	113442
624227	CDC2	R.VYT*HEVVTLWYR.S	T161*	IPI:IPI00026689.4			3713.43			9997.62	248137	25766.3	971.424		3336			6979	222243	11695	1006		3647			9339	254136	28648	1225		4158			13675	268031	36956	683		4614.07			6936.53	198214	14871.4	492.322		2776
624177	CDC42GAP	K.WDDPY*YDIAR.H	Y64	IPI:IPI00020567.1						678.387	4643.8	11767.9	39306.1					1218	6582	2448	48850					543	5736	19390	39604						1613	13466	29465					4586.36	15925	10562.3	39558.6
623985	CDK11	R.EYGS*PLKAY*TPVVVTLWYR.A	S589Y594	IPI:IPI00071185.1	Cdk5_Kin (S228) 0.55% Cdc2_Kin (S228) 0.77%		2865.47			13253.3	1.65476e+06	72010.8	16461.4		1100			10828	1351490	34949	18365		4292			11682	1538197	88072	16200		3204			17250	2074582	93011	14819		2375.26			12935	1.72085e+06	50692.5	13026.3
624046	CDK11	R.EY*GSPLKAYT*PVVVTLWYR.A	Y587T595	IPI:IPI00071185.1			2865.47			13253.3	1.65476e+06	72010.8	16461.4		1100			10828	1351490	34949	18365		4292			11682	1538197	88072	16200		3204			17250	2074582	93011	14819		2375.26			12935	1.72085e+06	50692.5	13026.3
624145	CDK11	K.AY*TPVVVTLWYR.A	Y594	IPI:IPI00071185.1			809.456			2979.7	185319	13361	2607.91					3898	187168	8228	3878		1718			1489	194172	15713	2887					3552	174617	16142	1058		595.673			1493.27	146090	8022.8	1448.32
624167	CDK11	R.EYGSPLKAY*T*PVVVTLWYR.A	Y594T595	IPI:IPI00071185.1			2905.43			13253.3	1.65476e+06	72010.8	16461.4		1220			10828	1351490	34949	18365		4292			11682	1538197	88072	16200		3204			17250	2074582	93011	14819		2375.26			12935	1.72085e+06	50692.5	13026.3
623448	CDK2	K.VEKIGEGT*Y*GVVYK.A	T14*Y15*	IPI:IPI00023503.4	Lck_Kin (Y15) 0.01% Src_Kin (Y15) 0.74% InsR_Kin (Y15) 0.94%	19363	24206.3	15502.6	12976.6	39941.4	96380.2	56168.3	24077.1	17764	19646	8055	12144	24370	83583	22090	16306	25103	30615	22532	12333	26406	82349	69256	32549	15222	22358	15921	14453	69048	123208	77159	23376	16982.4	27275	13730.1	16212.4	31299	107967	31745.7	14114.6	16019	23031	8587	14817
623488	CDK5	K.IGEGTY*GTVFK.A	Y15*	IPI:IPI00023530.7	Lck_Kin (Y15) 0.01% Src_Kin (Y15) 0.39%	21678.9	39344.4	36369.5	27872.7	38949.8	16321.9	32606.7	34879	6664	27393	46231	24788	31968	25798	18710	41077	29903	33840	5423	27283	33781	22486	44410	32104	28470	56799	57454	31547	51100	682	34700	31456	21108.2	42834.3	47366.2	34309.9	39611.3	29088.6	24210.2	38226.9	12095	27711	30733	35343
623944	CDK6	R.ADQQY*ECVAEIGEGAYGK.V	Y13	IPI:IPI00023529.1			1086.98	246.634	974.539	3102.85	12088.6	39826.2	80271.4		2004			2551	7640	23834	94500		582		1281	4033	15693	59937	91464		675		668	2724	12933	35707	54851		4722.58	2734.41	8458.86	25690.8	48105.8	59008.7	145875		3328	1387	6034
623969	CDK6	R.ADQQYECVAEIGEGAY*GK.V	Y24	IPI:IPI00023529.1			930.439	1592	1341.14	4638	2282.18	24530.3	62112.4		1669	1399		6886	2962	12829	79106		582	1369	1846	2517	1644	37411	61586		540	2008	2052	4511	2241	23351	45645		4722.57	4579.92	5515.68	18782.1	29085.9	42248.9	153367		3328	3590	3344
623875	CHERP	R.NSEGWEQNGLY*EFFR.A	Y714	IPI:IPI00333010.8		568.051	2045.54	4353.5	4638.01	11755.6	32317	7807.56	9369.09	564	1664	2323	3584	8449	27551	3605	8901	572	2023	5126	5106	9918	31524	11452	11199		2449	5612	5224	16900	37877	8365	8008	680.307	2468.49	4476.4	3870.2	11609.8	26820.3	5387.29	6606.86	613	1575	2238	2710
624160	Cingulin	K.GANDQGASGALSSDLELPENPY*SQVK.G	Y105	IPI:IPI00797763.1			377.069	2185.88	2960.45	12836.9	24635.4	51702.7	68254.6			1816	2507	12071	21564	33842	75854			1375	2157	10182	26946	60406	68740		591	3367	4218	16258	25396	60860	60169		804.53	3568.54	5623.27	20020.7	38803	47099.3	79239.6			1961	4690
623961	CKAP1	R.LGEY*EDVSR.V	Y98*P	IPI:IPI00293126.1	Fgr_SH2 (Y47) 0.07% Fyn_SH2 (Y47) 0.37% Lck_SH2 (Y47) 0.39%				232.256	1362.49	21644.8	39275.7	5424.75					836	16389	23714	5646					1817	23391	35714	6669					1435	25154	58399	3959			75.7073	2727.02	8455.98	24991.8	20440	3620.96				1989
624132	CKS2	K.QIYYSDKYFDEHY*EYR.H	Y17	IPI:IPI00015105.1			131.707	2220.75	3479.62	5384.25	15578.3	36899	26500.4				2955		19102	16859	29781				1178	1334	12231	54340	26185			4290	6306	14593	15402	39498	23534	134.044			266.099	698.309	14573.3	24094	13977.1
623499	Clathrin heavy polypeptide	R.ALEHFTDLY*DIKR.A	Y634	IPI:IPI00024067.4		57011.4	69635.1	168410	100260	177603	191329	85417.3	71439.7	31434	58357	119936	92082	140407	197391	42664	86777	79349	82706	193392	101796	156109	192898	118701	69202	60251	67843	191903	106902	236294	183697	94887	58341	48359	74489.9	180376	149649	222013	226819	73653.2	62718.1	22662	84342	140202	134576
623746	Clathrin heavy polypeptide	R.FLRENPY*YDSR.V	Y899	IPI:IPI00024067.4		6189.02	15370.2	26279.6	19865.3	43312.4	150499	31790.9	13145.9	4235	16134	13293	22185	30618	183864	39549	8029	8795	14802	30304	16753	35069	154092	25793	26454	5537	15175	35242	20657	64249	113540	30031	4954	8536.31	18502.2	24803.5	28781.7	65259.5	352046	156669	34508.7	7156	13279	15962	25094
623574	Cofilin 1	K.HELQANCY*EEVKDR.C	Y140	IPI:IPI00012011.6	Fgr_SH2 (Y140) 0.06% Fyn_SH2 (Y140) 0.33% Src_SH2 (Y140) 0.51% Lck_SH2 (Y140) 0.85%	3394.12	13943.8	5075.43	5160.55	15826.4	13084.6	6491.59		2410	20643	6003	4473	19125	23647	6989		5629	7680	6515	5876	11736	2812	3412		2143	13508	2708	5133	16618	12794	9074		1726.38	2118.98	3002.48	2243.26	966.362	940.956	3511		1211	1515	4270	3056
623892	Cysteinyl-tRNA synthetase	R.SY*ISFDILR.R	Y154	IPI:IPI00027443.5			588.324	964.157	687.355			262.757	372.534				958							1305							839	1262	673						905.252	1653.88	1721.1	1080.8		255.352	812.23			959
624223	DDX20	R.LQTEAQEDDWY*DCHR.E	Y756	IPI:IPI00005904.3			16848.3	14458.1	9257.54	14005.4	69800.3	86137.5	114092		19764	3861	7236	15995	67485	35669	141064		18258	19586	9222	7629	70156	110139	118273		12522	19926	11314	18393	71760	112604	82939		7388.9	11668.7	11236.2	21846	65118.1	49034.2	90810.6		6319	4471	8895
623710	DDX6	K.SLYVAEY*HSEPVEDEKP.-	Y462	IPI:IPI00030320.4			8056.2	8702.1	9155.63	7095.74		32829	21863.7		7846	6589	5490	9046		16328	25255		7487	8474	8756	5896		35970	23164		8835	11044	13220	6345		46189	17173		2289.78	3905.53	6298.31	8176.75		9648.97	12785.7		3658	2688	2385
623888	Diaphanous 1	R.VQLNVFDEQGEEDSY*DLKGR.L	Y374	IPI:IPI00030876.7			2900.89	15285.3	15639.9	33986.7	32154.9	24209	35571.6		2503	9132	13262	27521	25920	12756	41983		2934	17546	16553	28055	32459	32680	33178		3265	19178	17105	46384	38086	27191	31554		2425.83	12888.1	14043.7	28686.2	28801.7	18086.2	24684.8		1078	6290	9789
624206	Diaphanous 1	R.NDY*EARPQYYK.L	Y424	IPI:IPI00030876.7		1648.15	2885.32	3648.55	2484.52					766	2929	5549	3622					2627	739	2140	1347					1551	4988	3257						1618.19	3658.11	5624.13	3775.18					993	2276	8158	5654
623498	DOCK10	K.LSDLYY*DIHR.S	Y854	IPI:IPI00333770.6		8649.46	13144.5	12588.3	11279.5	15747.7	26357.4	16040.1	6204.7	4118	9786	8543	10513	14430	34787	6815	6351	12535	17058	13463	12221	14432	26999	21470	3691	9296	12589	15759	11105	18381	17286	19835	8572	5072.7	6354.28	9562.76	10391.7	11155.4	13259	4990.28	2702.05	2994	6203	5106	10528
624035	DOCK2	R.IKEEMSKDQPDYAMY*SR.I	Y212	IPI:IPI00022449.6	Shc_SH2 (Y212) 0.27%					15739.3	62140.2	45997.6	15936.3					11222	81349	34455	18765					20483	91656	59185	12165					15513	13416	44353	16879				4084.98	32275.8	85946.8	35532.5	10526.9				4392
623835	DOK1	R.IAPCPSQDSLY*SDPLDSTSAQAGEGVQR.K	Y315	IPI:IPI00015287.1			607.592	6813.45	7141.34	9329.83	3013.97	13071.2	3281.56		790	4259	6476	7688	2537	15986	2757			6613	7969	10267	5258	8931	2935		608	9568	6979	10035	1247	14297	4152		3668.97	14849.9	19019	21196.7	11452.9	14261.3	7920.6		3250	9913	18020
623950	DOK1	R.VKEEGYELPYNPATDDY*AVPPPR.S	Y409*P	IPI:IPI00015287.1	Itk_SH2 (Y409) 0.01% Abl_Kin (Y409) 0.02% PLCg_CSH2 (Y409) 0.03% Crk_SH2 (Y409) 0.1% Abl_SH2 (Y409) 0.43% Nck_SH2 (Y409) 0.67%		553.745	7265.51	9622.37	33108.8	79079.7	111324	22776.5		554	5487	4649	22733	92705	93077	24419			6943	11664	39722	67531	108205	21095			9366	12554	36871	77003	132690	22816		3356.86	15056.6	28811.6	66029.3	91314.8	65324.7	22287.7		2296	10830	19757
624041	DOK1	R.VKEEGY*ELPYNPATDDY*AVPPPR.S	Y398*Y409*P	IPI:IPI00015287.1	Itk_SH2 (Y409) 0.01% Abl_Kin (Y409) 0.02% PLCg_CSH2 (Y409) 0.03% Crk_SH2 (Y409) 0.1% Itk_SH2 (Y398) 0.16% Abl_SH2 (Y409) 0.43%		1391.22	1436.02	2525.41	26551.8	199940	142903	13241.6				2317	20592	178223	89651	18498		2512	1636	3296	22593	219429	170723	9812			2457	1963	36471	202168	168334	11415		10259.6	11053.3	17855.8	62163.8	299571	99750.3	15199.7		9274	6136	16380
623523	DOK2	R.GQEGEY*AVPFDAVAR.S	Y299*	IPI:IPI00022602.2	Abl_Kin (Y299) 0.04% Itk_SH2 (Y299) 0.46%	12269.8	24001.1	67728.6	54773.2	91402.2	176013	111846	33311.2	7682	14548	45474	51272	78981	176060	71986	37424	19467	25076	68598	55632	86719	174400	118432	30959	9661	32379	89114	57416	108507	177579	145121	31550	16480.3	34094.6	85386.5	90328.3	120814	177873	63816.2	32632.9	13655	20360	56413	86918
623491	DYRK1A	R.KVYNDGYDDDNY*DYIVK.N	Y145	IPI:IPI00014344.1	PDGFR_Kin (Y145) 0.09% Src_SH2 (Y145) 0.12% Shc_SH2 (Y145) 0.25%	6321.55	9354.03	28008.4	27051.4	51239.1	38090.9	34154.9	56671.1	6299	7322	17378	21898	44078	39905	15265	65620	7522	12297	30054	27591	47041	39503	53693	53829	5143	8443	36593	31665	62599	34865	33507	50564	5903.27	16006.3	30423.1	39491.3	58665	56028	25079.1	44763.1	7531	11382	16412	35811
624174	DYRK1A	R.KVYNDGYDDDNYDY*IVK.N	Y147	IPI:IPI00014344.1			9354.03	28008.4	27051.4	51239.1	38090.9	34154.9	56671.1		7322	17378	21898	44078	39905	15265	65620		12297	30054	27591	47041	39503	53693	53829		8443	36593	31665	62599	34865	33507	50564		16006.3	30423.1	39491.3	58665	56028	25079.1	44763.1		11382	16412	35811
623591	DYRK1B	R.IYQY*IQSR.F	Y273*	IPI:IPI00000352.1		919102	800157	572728	131735	86643.3	79888.8	53911.1	47919	1076369	483502	631002	202352	79300	76576	51368	43709	946691	448317	683542	97748	91182	88010	57902	57879	734247	1468652	403641	95104	89448	75080	52463	42169	945348	865722	557247	143683	78793	76949.9	30987.1	33851.5	1119647	506993	615432	224079
623634	EIF3S8	K.QGTYGGY*FR.D	Y884	IPI:IPI00016910.1		7864.96	22380	23323.7	17355.1				51826.8	5259	15507	26524	26071				40239	10030	18461	22598	11923				50355	8306	33172	20849	14071				64886	3059.72	25011.2	26078.4	28120.1				6285.38	2525	15642	34179	37249
623878	EIF3S8	K.QGTY*GGYFR.D	Y881	IPI:IPI00016910.1		45500.1	92022.7	45412.5	64633.9	10270.2			10473.3	29613	66501	3468	89807	9048			5776	50470	82862	14744	74553	11493			14117	56418	126705	118025	29542				11527	26380.8	38754.5	23199.5	43285.8	2415.88			3312.32	17600	31544		58425
623806	Elongation protein 3	R.GTGLY*ELWK.S	Y329	IPI:IPI00165477.6		20296.7	33336.3	50365.9	48071.5	71852.9	73758.7	41562.1	53783.7	13303	28924	31352	49555	66304	64416	16692	63389	25119	29918	56296	43943	61003	78252	56114	53762	22468	41166	63450	50716	88251	78609	51880	44200	28421.3	53698.6	67435.2	80047.3	105481	109210	42937.1	60101.5	16739	45876	46313	80862
623920	Emerin	K.GYNDDY*YEESYFTTR.T	Y104	IPI:IPI00032003.1	EGFR_Kin (Y94) 0.8%			114.018	173.669	7417.51	99846.5	38231.8	5822.98					4747	109759	18587	6346					4003	88379	55149	6107					13502	101401	40959	5017			3847.64	5882.47	23842.6	79077	19544.4	2192.81				6306
624042	Emerin	K.GYNDDYYEESY*FTTR.T	Y109	IPI:IPI00032003.1						983.618	22230.5	6296.09	1218.86						29814	2093	627					642	21378	9028	1411					1325	15500	7767	1618			266.526		3883.66	8682.63	1181.55
624296	Emerin	K.GYNDDYY*EESYFTTR.T	Y105*P	IPI:IPI00032003.1	Lck_SH2 (Y95) 0.7%			186.518	245.169	5934.74	18314.6	7702.79	2611.18					5292	12171	5353	4608					5532	26537	12683	1442					6980	16235	5072	1784			2522.4	3907.88	16155	11131.9	2227.48	459.87				4355
623940	Endophilin B1	R.IEEFVY*EKLDR.K	Y80	IPI:IPI00006558.3	Src_Kin (Y80) 0.32%		1101.17	3201.37	5328.44	20023.5	83237.2	64396.2	6303.62		1040	1001	5441	19009	66948	30491	9285		832	3701	4786	19699	89187	87102	7794		1431	4902	5758	21363	93577	75596	1832		3579.14	8557.86	19391.8	54348.2	154389	55012.4	9111.09		3407	6970	16779
624020	Endophilin B2	R.VEEFLY*EKLDR.K	Y77	IPI:IPI00024540.3	Shc_SH2 (Y77) 0.64%		3044.63	8910.5	13981.7	53301	176897	123010	18924.7		4005	6764	12669		164372	74770	25240		2019	10918	14402	45171	175114	172030	17728		3110	9049	14873	61431	191207	122228	13806		6020.24	19678.4	39062.6	133899	337129	123219	25685.1		7084	12053	31155
623546	Enolase 2	R.AAVPSGASTGIY*EALELR.D	Y44	IPI:IPI00216171.3		9939.9	11082	45494.4	32645	62742.2	114316	116017	59383.7	10097	6719	27459	28867	66191	123392	198170	64226	11267	9458	55785	41649	59056	117329	76913	56969	8457	17069	53239	27420	62979	102228	72969	56956	12988.3	29353.7	94161.2	97788.5	191902	340803	164901	128256	15463	18873	67140	100021
623621	EphA3	R.VLEDDPEAAY*TTR.G	Y779*	IPI:IPI00008290.1		12667.9	48568.4	14720.7	13052.6	126353	324485	154197	25376.3	8268	44281	7941	9334	73048	307302	70015	21619	17310	59429	12234	16438	95366	333399	224281	42549	12426	41995	23988	13386	210646	332755	168294	11960	33678.5	112195	46987.6	89583	152891	247618	52246	22330.6	25190	102342	54979	85198
624101	Erbin	R.RAQIPEGDY*LSYR.E	Y1104*P	IPI:IPI00438286.2			1851.5	1524.41	1636.59	13406.4	16688.4	23671.3				1161		9973	10180	18333			850	1993	2278	13626	36247	34259			2853	1419	2283	16620	3638	18422			2801.72	2432.8	5322.4	8912.29	2902.03	1842.11			1749	1236	3205
623968	ERK1	R.IADPEHDHTGFLTEY*VATR.W	Y204*	IPI:IPI00018195.3			12444	32482.4	45905.2	83063.8	281871	180113	53253.5		8202	26801	47854	70954	293586	155296	55061		6664	31868	42013	68904	256242	199996	47585		22467	38778	47848	109334	295785	185047	57115			9825.22	6087.51	41637.8	170973	80387	17876.6			10865	8143
623983	ERK1	R.IADPEHDHTGFLT*EY*VATR.W	T202*Y204*	IPI:IPI00018195.3				1351.51	415.891	15363.1	136916	81232.4	21192.2				544	11359	140173	40187	21651			1077		15635	121156	99529	20788			1626		19095	149420	103981	21137			4714.48	2941.46	33191.5	191942	53839.6	12332				2554
623946	ERK2	R.VADPDHDHTGFLT*EY*VATR.W	T185*Y187*	IPI:IPI00003479.3					619.16	26416.6	251470	178607	28866.4					22475	252830	82461	38329				668	23164	229268	216869	26379				570	33610	272313	236492	21891				7011.44	55448.1	165724	65237.3	5635.43
623966	ERK2	R.VADPDHDHTGFLTEY*VATR.W	Y187*	IPI:IPI00003479.3				3081.05	4388.8	55529.9	280183	175621	51128.6				1257	44212	303602	163433	62926			2674	5114	50247	270958	181006	51199			3488	6795	72131	265990	182423	39261	10432.7		6961.52	12721.4	46429.9	164118	71286.5	19033.9	7897			7966
623778	Ezrin	K.APDFVFY*APR.L	Y270	IPI:IPI00017367.6			3206.29	1912.45	1687.91	3959.51		1251.64	1654.25		1270	1240	960	2903		691			3600	2255	3224	3140		2145	1412		4749	2242	880	5836		919	1897		7831.66	5134.41	2424.29	8537.04		3186.63	7773.16		7877	1141	1014
623847	FER	R.QEDGGVY*SSSGLK.Q	Y714*	IPI:IPI00029263.2		406.238	2845.49	7234.25	9085.29	13148.8	26882.3	45273.2	16715.3	569	2305	10772	10929	11483	23690	35788	18200		3217	4400	6098	9800	28638	29369	19384		3015	6531	10228	18164	28318	70663	12562	1307.13	3855.25	12056	19113.4	17817	22601.2	19623.3	14549.8	1468	2922	13888	24895
623877	FER	K.VQENDGKEPPPVVNY*EEDAR.S	Y402	IPI:IPI00029263.2			2261.24	5597.43	9316.43	31985	104952	59359.6	20860.8		1428	1464	4905	27491	116771	20089	24911		3094	5880	8041	29723	107873	80018	28565			9448	15003	38742	90211	77972	9106		1433.82	11251.2	18679.1	41423.2	92655.3	20648.6	11230.5			8230	13922
623725	FLJ12387	R.DSAPYGEY*GSWYK.A	Y434	IPI:IPI00021634.3			10618.8	15444.6	13137.8	39059.8	191905	141145	34997.2		6490	11171	15645	36454	192584	54842	40402		11783	15638	11183	33081	186755	197074	34083		13583	19525	12586	47644	196374	171518	30507		11013.2	20400.8	27533.8	64465.3	233494	87757.6	42634.1		7337	12251	27202
623998	FOP	K.IGSLGLGTGEDDDY*VDDFNSTSHR.S	Y337	IPI:IPI00013076.1	PDGFR_Kin (Y337) 0.12% EGFR_Kin (Y337) 0.12% p85_SH2 (Y337) 0.9%					4292.94	60423	72769.4	39983.7						52977	60242	41563					824	66013	78492	38223					7762	62280	79574	40165				1423.05	8452.02	84513.9	35772.9	27803.3
623461	G6PD	R.VGFQYEGTY*K.W	Y537	IPI:IPI00216008.4		81284.9	109264	165545	129334	187613		135249	60074.8	66507	68095	136723	126997	183214		88184	59827	101620	113356	174609	127916	154576		229380	77166	75728	146340	185303	133088	225049		88182	43231	80913.4	96215.1	153855	154917	241872		104431	58439.9	63554	71866	129853	158716
623596	G6PD	K.RVGFQY*EGTYK.W	Y533	IPI:IPI00216008.4		23686.8	21841.9	48026.1	30673.9	30760.4				16532	16017	36772	31440	25160				27728	24899	51881	34647	36360				26801	24610	55425	25934					29394.3	31870.9	62350.8	52522	32367.6				20786	25799	49185	54339
623960	GA17	K.QQWQQLY*DTLNAWK.Q	Y351	IPI:IPI00000495.2	ErkDD (L167) 0.85%		922.298	3107.52	3788.58	8739.63	73894	20607.1	5489			1966	3865	9085	65899	12160	7572		1287	3187	3902	7584	75989	24338	5885		1056	4170	3599	9549	79795	25323	3010		904.611	4291.85	7776.57	13335	83267.9	11890.2	4979.87			2732	6714
623981	GAB3	K.LLLSEEQRVDY*VQVDEQK.T	Y561	IPI:IPI00103456.1			4316.32	4719.08	2282.38	14053.6	27717	23919.2	4658.92		3539	4351	1104		30319	16513			3921	4243	3025	16485	35748	29435	5051		5490	5562	2718	11622	17084	25809	4267	212.235	1389.08	5701.2	13449.8	47589.3	109298	45019.1	4045.01		1591	3660	6167
623872	GAPDH	K.LISWYDNEFGY*SNR.V	Y320	IPI:IPI00219018.7			2098.31	1640.26	499.948	27556.6	344015	94044.2	28742.3		3014			32298	406722	61324	32896		2778	2655		29081	339338	100723	30313		502	625		21291	285984	120086	23018		6648.18	2742.04	3886.22	59338.8	486739	161895	46514.2		5340
623509	GDP dissociation inhibitor 2	R.TDDYLDQPCY*ETINR.I	Y203	IPI:IPI00031461.1		42060.1	71692.2	109317	111373	266849	350393	208797	135962	28613	73556	76810	102257	216497	321675	97235	151608	61372	83012	114599	110370	219156	355892	232664	139701	36195	58508	136543	121493	364894	373612	296492	116578	59786.1	94747.3	137127	172982	356264	430953	184969	125386	39410	102640	90788	156761
624111	GIT1	R.HGSGADSDY*ENTQSGDPLLGLEGK.R	Y607	IPI:IPI00384861.3	Fgr_SH2 (Y598) 0.17% Grb2_SH2 (Y598) 0.77%			595.298	603.57	3479.54	10617.8	19525.4	9832.89				776	1928	12638	11593	9936			774	643	3968	9945	24164	8479			565		4543	9270	22820	11084			3708.12	3188.47	9238.8	17820.8	8360.12	6829.25			2609	3155
623452	GSK3	R.GEPNVSY*ICS*R.Y	Y216*S219	IPI:IPI00028570.2		50454.7	45519.9	31999.4	36320.2	38439	29468.3	14053.1	77781.8	34437	38471		38936	42723	15199	2216	94093	66472	52568	32134	38871	25340	64517	13180	94151			31865	31154	47254	8689	26764	45101	52875.8	55099.5	34981	52067.6	39462.8	72124.2	12005.6	35823.1	34912	50333		50447
623456	GSK3	K.QLVRGEPNVSY*ICSR.Y	Y216*	IPI:IPI00028570.2		82840.5	103450	238048	65948.6	204817	192490	66059.4	68865.9	52370	69148	320111	44739	164583	185687	24945	72441	90338	106231	253545	80266	184927	294006	87155	65193	105813	134971	140489	72841	264940	97777	86079	68964	87596.5	127019	241203	79118.9	174416	236265	97234.5	53513.8	55478	82220	342787	61445
624001	HGRG8	K.DGLNDDDFEPY*LSPQAR.P	Y37	IPI:IPI00306043.1	Itk_SH2 (Y37) 0.39% Nck_SH2 (Y37) 0.76%					1317.41	2075.73	53088.3	29293.5					1154	1902	32245	27747					1893	3166	57430	28242					906	1159	69589	31892				579.403	3984.05	6223.31	22881.2	21388.4				543
623579	HIPK1	K.AVCSTY*LQSR.Y	Y352	IPI:IPI00215949.5		17926.7	51853.8	10289.5	20132.6	33838.8	18218.2	7922.79	14307.6	23122	47285	9161	14648	53989	12653	3466	12785	17599	45302	8156	21161	20551	19854	8064	18548	13059	62974	13551	24589	26976	22148	12239	11590
623471	Histone H2B	K.ESYSVYVY*K.V	Y43	IPI:IPI00018534.4		21977.2	22520.5	13332.8	12890.2	21774.9				16819	20793	9243	15457	26445				26984	23198	14474	11259	22934				22129	23570	16282	11954	15946				10389.5	20045.9	20051.8	18232	25505.1				6159	13875	11215	19280
623662	Histone H2B	K.ESYSIYVY*K.V	Y43	IPI:IPI00003935.6		10353.8	15022.5	9699.59	10124.8	23036.8	14243.9	14857.9	8147.08	5348	12949	7640	9127	20639	2525	2482	13041	12030	14153	10697	9663	19746	34306	24331	7746	13683	17966	10762	11585	28725	5900	17761	3654	3329.66	5943.73	10504.8	11266.6	15975.3	5184.31	2823.84	5823.98	1867	4712	6629	11101
624270	Histone H2B	K.ESYSIY*VYK.V	Y41	IPI:IPI00003935.6		1400.67	15022.5	9699.59	9960.42	23379.6	14243.9	14857.9	8147.08	1055	12949	7640	8856	22741	2525	2482	13041	1746	14153	10697	9576	19746	34306	24331	7746		17966	10762	11449	27652	5900	17761	3654	134.325	5943.73	10335.9	11170.5	15986.2	5184.31	2823.84	5823.98		4712	6629	10909
623500	Histone H4	R.ISGLIY*EETR.G	Y52	IPI:IPI00453473.6		13432.4	11699.6	6149.68	6315.62	28801.9			19099.1	10301	10573	4692	6084	29578			18777	16571	12536	5996	7856	22989			20644	13425	11990	7761	5006	33839			17876	575.258	1454.04	19340.8	24155.5	36519.3				552	677	14919	21439
624090	hnRNP H3	R.DGMDNQGGY*GSVGR.M	Y296	IPI:IPI00013877.2			721.871	352.254	993.22	2931.84	17963.5	44104.7	20719.7		722		2181	1695	17246	34560	22203				538	2478	19303	41252	21181					4622	17341	56502	18775		860.228	676.104	2373.52	3587.66	18268.2	20528.3	15076.3		860		2299
624303	hnRNP R	R.STAYEDY*YYHPPPR.M	Y434	IPI:IPI00012074.3	Itk_SH2 (Y434) 0.24% EGFR_Kin (Y434) 0.26%			4837.79	1888.53	4805.47	135185	124525	76037.2				4009		120439	89363	116602			4934		800	137375	176698	36110			4742	1167	8811	147741	107514	75399			6308.02	3852.33	6012.24	32635.5	37217.9	9714.65				5827
624027	HOP	R.LAY*INPDLALEEK.N	Y354	IPI:IPI00013894.1				2705.99	2033.35	5596.17	27870	4014.36	69038.3			929	2682	8489	27231	4320	75326			3381	558	4617	22106	5291	64176			3808	2860	3683	34273	2432	67613	4325.02			1953.06	4770.94	24133.1	4619.17	43851.5				1439
623604	Hrs	R.VCEPCY*EQLNR.K	Y216	IPI:IPI00006176.3		20506.7	17920.8	32679.2	28506.7	54302.4		22520.1	20609.7	15971	16534	29641	26280	43381		18430	19205	24828	17270	35721	27767	50725		41534	25832	20722	19958	32676	31473	68801		7597	16792	17174.8	16954.8	28379.2	33554.4	44559.8		13684.3	13000.8	12100	12515	25868	29773
624072	HSHIN1	R.ESNY*FGLSPEER.R	Y373	IPI:IPI00399254.3	EGFR_Kin (Y373) 0.81% PDGFR_Kin (Y373) 0.91%				657.145	4287.75	44679.6	65297.7	36365.1					3502	41393	32540	39783				1209	4679	51173	83682	37764					4682	41473	79671	31549			6398.94	3352.68	21829.8	82835.3	45841.3	25958			6333	2705
623496	HSP40	R.VSLEEIY*SGCTK.K	Y176	IPI:IPI00003848.1		34486.8	29792.7	38236.6	32329.7	48305.7	139800	179984	126692	22040	23265	29234	32226	46191	140416	139522	148265	46861	25874	40767	30817	41810	144343	229012	111590	34559	40240	44709	33946	56917	134642	171418	120222	8077.09	12294.1	34745.2	39890.1	60400.6	134163	114481	120046	8134	11144	26034	42929
623480	HSP90B	K.SIY*YITGESK.E	Y484	IPI:IPI00414676.6		27495.4	38139.5	42885.9	36749.7	36844			13518.7	15313	26582	31054	37188	35826				36269	32581	46967	35864	45584			17939	30905	55256	50637	37196	29122			9098	40322.8	50130.9	53542.8	52251.9	52005.5			10992.2	41523	31188	62471	35768
623527	intersectin 2	K.LIY*LVPEK.Q	Y552	IPI:IPI00216423.1		84061.9	126514	154173	130431	192507	178792	206407	399360	42023	69886	103871	133337	169912	215443	172254	440643	107984	103054	168761	121119	175942	220275	242330	380526	102179	206601	189886	136838	231666	100658	204637	376910	47084.2	66320.5	72044.5	76618.6	96365.9	90529.6	81286.8	196943	24502	41935	47362	79094
623660	intersectin 2	R.EEPEALY*AAVNK.K	Y967*P	IPI:IPI00216423.1		4975.46	21512.4	25280.3	54109.5	132139	206511	125298	61701.4	6026	19798	18136	46757	113476	224537	53287	73385	7381	25259	23885	58384	117767	189227	174573	67413	1520	19480	33820	57188	165173	205769	148034	44307	13711.5	45692.8	40623.7	84904.9	121816	130753	48818.3	28434.8	4191	41342	22980	77469
623489	ITK	R.FVLDDQY*TSSTGTK.F	Y512*	IPI:IPI00004566.1		1893.33	2872.49	9965.64	17086.7	29713.2	215033	50430.6	9432.91	2379		8010	17828	31373	168232	40635	10050	1407		11202	15152	27207	148756	49774	8816		5325	10684	18280	30560	328110	60884		9264.6	12383.5	17886.2	29805.9	44351.3	57921.2	34720.2	8982.47	6079	9107	14364	28939
624380	Katanin p80	R.AEIQNAEDY*NEIFQPK.N	Y382	IPI:IPI00556197.1	Fyn_SH2 (Y382) 0.55% Src_SH2 (Y382) 0.74%					6291.93	11994.4	17094.8	1126.28					4287	7639	16476						9486	21729	23231	982					5103	6615	11577	1271				1724.91	5528.27	5190.61	7373.05	998.806
623730	Kinesin 2	K.DGTSFGEY*GGWYK.A	Y445	IPI:IPI00020096.2			3050.68	9766.61	9576.21	40419.1	214952	111193	34412.7		1238	5092	10952	33148	206818	39166	43435		2874	10133	11119	35395	210921	147540	33666		5040	14074	6658	52715	227118	146872	26138		5625.9	18517.9	29698.6	70727.7	242551	75616.8	36492.7		4670	10248	29151
623494	Lactate dehydrogenase A	K.QVVESAY*EVIK.L	Y239	IPI:IPI00217966.7		21952	24828.1	35134	26841.1	26284.2	27327.3	12409.5	30770.8	14958	16681	25069	24491	37659	32248	9877	33247	28152	24126	37716	26140	33988	44226	12798	27505	22746	33677	42616	29893	7205	5508	14553	31560	26835.8	33048.2	44503.6	41301.5	33304.4	33319.7	12747.2	33167	20330	26916	32339	37802
623565	Lactate dehydrogenase A	K.DQLIY*NLLK.E	Y10	IPI:IPI00217966.7		2507.66	6344.87	4562.57	5174.11	7919.58	4816.2	3345.2	6406.33	1406	6154	3567	4161	5862	5421		6498	4713	10483	3499	5111	8032	4902	5067	5875	1404	2398	6622	6250	9865	4125	4612	6845	4063.29	6455.33	7827.44	9910.99	12701.7	11803.8	4567.08	9756.65	1975	4433	4619	9500
623832	Lactate dehydrogenase B	K.MVVESAY*EVIK.L	Y240	IPI:IPI00219217.3		3862.99	16587.3	18451.9	5175.12	14659.8	13652	10442.1	15329.9	2456	9375	19783	4084	15395	10595	6286	16717	5583	14768	15115	6246	12081	11628	11532	18226	3550	25619	20458	5195	16504	18733	13509	11046	1555.73	8751.72	14021.4	8257.34	15139.4	74758	13329.3	8754.8	1458	4746	16053	7154
624103	LARP	R.THFDYQFGY*R.K	Y365	IPI:IPI00185919.3		1867.01	6193.78	476.499	386.349	3644.53	31868	28831.4	21914.6	580	1293	732				14114	25404	4725	11095			3645	31868	36534	23206				656			35846	17133	5516.33	20055.3	5551.03	7013.89	41642	150184	74114.9	46308	3938		10769	4730
623738	LAX	K.NIY*DILPWR.Q	Y93	IPI:IPI00301971.2		2126.59	10158.9	8200.97	7504.44	18584.4	30021	17112	11458.2	1058	6824	3398	5878	14111	26180	5000	16175	3839	7070	9780	7121	16216	30490	23417	10173	1483	16583	11426	9514	25426	33393	22919	8026	2346.83	23774.3	9988.43	12257.8	20115.4	17247.5	6939.77	6501.88	884	21756	4855	10937
623575	Lck	R.LIEDNEY*TAREGAK.F	Y394*	IPI:IPI00394952.5		12773.5	42388.8	33080	22532.2	43420	175128	144296	73439.8	8548	37618	45747	24663	45918	219663	130677	89601	15447	40574	26627	19227	46649	159262	151012	77316	14326	48974	26866	23706	37693	146460	151198	53402	23727.1	64293.9	75107.9	54926.9	63096.9	126297	62799.7	35709.6	16408	56973	112487	57030
623665	Lck	K.IRNLDNGGFY*ISPR.I	Y192	IPI:IPI00394952.5		89890.9	129185	192702	131646	261462	318982	130191	84148.5	33697	104631	133464	122870	209141	309729	70572	99542	132411	147915	219498	133547	239956	341980	174009	81900	103564	135008	225144	138521	335290	305238	145993	71003	39623.4	71879.7	82604.6	67633.2	133859	134050	47561.2	18404.6	9219	49026	46879	61587
623829	Leupaxin	R.STLQDSDEY*SNPAPLPLDQHSR.K	Y22*P	IPI:IPI00299066.3	Abl_SH2 (Y22) 0.37% Itk_SH2 (Y22) 0.42% Grb2_SH2 (Y22) 0.43%			19665.7	48019.1	225702	967029	1.1873e+06	170461			12849	37694	198136	1056200	978490	196311			17732	52773	200918	929536	1269827	147892			28416	53590	278052	915350	1313589	167179			44731.4	130565	411739	1.0043e+06	461788	124968			29613	103477
624109	Leupaxin	R.STLQDS*DEY*SNPAPLPLDQHSR.K	S19*PY22*P	IPI:IPI00299066.3	Abl_SH2 (Y22) 0.37% Itk_SH2 (Y22) 0.42% Grb2_SH2 (Y22) 0.43%					5240.43	37612.5	35785.2	5703.11						26832	9557	6663					2399	42033	46962	5161					8082	43973	50836	5285					7914.72	26018	11261.9
623619	LIM domain only 7	R.KAQSNPY*YNGPHLNLK.A	Y185	IPI:IPI00291802.3	Grb2_SH2 (Y185) 0.56%	38887.7	32989.7	129326	39042	122021		70323.5	36049.7	34878	23637	212505	41532	76408		41213	37803	48811	37123	97863	42008	108850		107880	37344	32974	38210	77611	33586	180804		61878	33002	43978.5	38763.8	150223	58131.5	98104.5		44571.5	38482.3	37157	30127	240990	58014
623691	LIM domain only 7	R.KAQSNPYY*NGPHLNLK.A	Y186	IPI:IPI00291802.3	Shc_PTB (Y186) 0.53%	38887.7	32989.7	133894	39042	122021		44892.2	36049.7	34878	23637	221411	41532	76408		41213	37803	48811	37123	97863	42008	108850		24992	37344	32974	38210	82408	33586	180804		68472	33002	43978.5	38763.8	150223	58131.5	98104.5		44571.5	38482.3	37157	30127	240990	58014
624057	LPP	R.YYEGY*YAAGPGYGGR.N	Y300*P	IPI:IPI00023704.1				2278.27	2077.12	6912.81	96974.2	6009.73	6878.83			753	1605	7353	113260	4624	7662			3439	2450	2071	79559	2756	7558			2642	2176	11314	98104	10649	5417			11719.5	11842.9	21269.2	125613	22675.9	7033.77			18883	14283
623686	Lymphocyte antigen 9	K.TPVSQKEESSATIY*CSIR.K	Y626	IPI:IPI00183782.3	Src_SH2 (Y151) 0.19% Lck_SH2 (Y151) 0.43%	13398.7	18044.3	87592.3	26376.9	15464		2417.62	6841.32	13364	13514	128229	29329	15729		3360	3876	16803	17575	73316	23205	18300		1475	5577	10029	23044	61231	26597	12363			11071	12330.9	13829.4	78223.5	26379.8	13809.8	819.099	1088.82	4736.37	11954	8399	114869	27632
624016	MAPRE2	K.FYDANYDGKEY*DPVEAR.Q	Y167	IPI:IPI00003420.1				2432.26	3925.44	14147.8	86901.7	132073	320788			2078	2912	10894	105057	87045	375446			2564	4429	18395	80749	182766	298449			2655	4435	13155	74899	126406	288468			3406.54	13124.1	33254.8	92546.1	78057.7	231004			3886	15223
623804	MEKKK6	R.SNSAWQIY*LQR.R	Y686	IPI:IPI00166680.1		43907.1	66124.2	138863	161067	229371	189324	77143.1	104706	28842	43837	84185	154787	190022	190516	48862	117560	62276	58339	151263	154282	195810	181315	98316	102894	40603	96196	181140	174132	302282	196141	84251	93664	568.657	3901.69	2987.88							2719
623898	Myotubularin related protein 10	R.SGPLEACY*GELGQSR.M	Y708	IPI:IPI00719173.5				2547.3	5244.43	30778.6	83473.2	53898.3	11556.6			1643	2285	34272	82164	44012	14050			3088	7167	31186	99068	56490	8788			2911	6282	26877	69188	61193	11831		7064.29	6319.18	11646.9	74381.7	308474	38358.1	6582.63		6497	2530	11726
624195	Nebulin	R.LY*TEAWDK.D	Y2723	IPI:IPI00303335.1		4784.11	5683.29	6016.27	3960.42	3533.02				2969	4141	6365	5839	3533				6503	5837	6748	2995					4881	7071	4936	3047					23099.9	23617.7	34764.6	42565.5	46209.6		14068.7	37012.9	12947	21679	8967	46160
623481	NTBA	R.ENDTITIY*STINHSK.E	Y308	IPI:IPI00513714.1	SHIP_SH2 (Y308) 0.41%	12154.7	11775.5	22945.7	10672.3	38784.3	385610	239514	28542	7680	7337	24366	11809	10346	407855	262146	28511	19846	12744	24955	10426	51234	432326	199089	48846	8938	15245	19516	9782	54773	316649	257307	8270	9242.72	14294.4	25693.7	17669	59638.5	525164	128954	26129.7	6002	9948	23807	19865
623834	NTBA	R.NLEY*VSVSPTNNTVYAS*VTHSNR.E	Y273S286	IPI:IPI00513714.1	EGFR_Kin (Y273) 0.26% PLCg_NSH2 (Y273) 0.38%	604.529	3290.18	17396.3	14635.9	39036.7	85614.6	44598.7	28279.4		3614	12202	15696	32549	94266	35110	25931	605	2967	17796	13254	36191	75521	46475	26013		3289	22191	14958	48370	87056	52211	32894	1713.25	3657.95	24295.7	28561	52184.7	86841	25435.8	17137.1	1837	2983	17047	28301
623869	NTBA	R.NLEY*VSVSPTNNTVY*ASVTHSNR.E	Y273Y284	IPI:IPI00513714.1	EGFR_Kin (Y273) 0.26% PLCg_NSH2 (Y273) 0.38%	604.524	2953.2	17396.3	14635.9	39036.7	85614.6	44598.7	28279.4		2603	12202	15696	32549	94266	35110	25931	605	2967	17796	13254	36191	75521	46475	26013		3289	22191	14958	48370	87056	52211	32894	1589.8	3258.74	24295.7	28561	52184.7	86841	25435.8	17137.1		1785	17047	28301
624158	NTBA	R.NLEY*VSVSPTNNT*VYASVTHSNR.E	Y273T282	IPI:IPI00513714.1	EGFR_Kin (Y273) 0.26% PLCg_NSH2 (Y273) 0.38%	604.524	3290.18	17396.3	14635.9	39036.7	85614.6	44598.7	28279.4		3614	12202	15696	32549	94266	35110	25931	605	2967	17796	13254	36191	75521	46475	26013		3289	22191	14958	48370	87056	52211	32894	1589.8	3657.95	24295.7	28561	52184.7	86841	25435.8	17137.1		2983	17047	28301
623606	Oxytocinase	R.GLGEHEMEEDEEDY*ESSAK.L	Y70	IPI:IPI00221240.3		5304.27	58471.8	44706.7	59754.9	132606	402949	198827	105875	3041	68989	29970	42416	107309	310703	54957	147211	7567	76589	48283	56464	113513	432419	241997	100925		29838	55867	80385	176997	465724	299525	69488	7516.5	52049.6	62138.4	74989.6	184758	273743	91475.9	98949.6	4857	59685	43465	71013
623929	p100 coactivator	R.YGDFRADDADEFGY*SR.-	Y908	IPI:IPI00140420.4	PDZ_class2 (Y883) 00%			610.322	1592.01	9495.41	67023.8	62475.6	15494.9					7706	79368	31466	18330			643	1669	7017	72498	98223	15656			1045	2905	13764	49206	57738	12498	23692.4	176.969	4465.79	7812.42	22996.9	78939.9	34128.5	11401	15124		2304	5629
623583	p190 RhoGAP	R.NEEENIY*SVPHDSTQGK.I	Y1105*	IPI:IPI00334715.4		34330.2	46734.9	80228.6	94765.9	255831	79218.2	225084	170373	20559	42653	59537	90718	181013	90827	116319	114347	47399	45525	79164	93229	225011	79115	460520	229044	35033	52026	101984	100350	361470	67712	98413	167728	23851.6	32915.4	54572	82701.1	188916	62400.9	116709	89075.3	14572	31542	37289	80895
623584	p38	R.HTDDEMT*GY*VATR.W	T180*Y182*	IPI:IPI00002857.2		1525.36	1064.71		613.97	3363.82	37433.5	79100	62827.9	1511	1026			2895	23985	22990	83370	1540	1104			5334	43586	112025	56324				1164	1863	44730	102285	48791	8319.03	13282.6		7518.37	27658.8	82124.5	74676	62709.6	9917	12193		4832
623742	p38	R.HTDDEMTGY*VATR.W	Y182*	IPI:IPI00002857.2		777.8	5961.98	3984.51	6981.21	17978.8	27825.3	83536.6	19415.5		4464	2124	9394	13491	28867	81237	24099	845	3812	2552	8325	15005	23747	84021	20718	711	9610	7278	3225	25441	30861	85352	13429	976.803	10105.4	7245.27	18931.7	27311.2	29784.3	53563.2	9358.21		6435	7824	20795
623577	p53 inducible protein	K.CNEQPNRVEIY*EK.T	Y108	IPI:IPI00644231.3		2419.27	4263.21	11161.2	8454.25	2512.59	454.042	1924.68	1292.43	2117	3313	17422	11388	1973		1462	1276	3768	4374	8252	7063	4213		1860	1208	1373	5102	7810	6911	1351		2452	1394	3747.35	5066.47	14284.9	10213	3912.96		1375.86	1739.5	2910	4419	25673	15293
623450	PAG	K.AEFAEY*ASVDR.N	Y227	IPI:IPI00020464.4		835014	1.66153e+06	944985	612305	1.01056e+06	1.2627e+06	947609	331005	660613	1590217	662188	573641	863826	1188940	464331	325578	1055422	1850606	1003902	586102	928012	1439524	1244972	365943	789006	1543781	1168866	677171	1239837	1159636	1133525	301496	186914	420714	246094	244758	332742	258676	133799	73025.6	167278	399781	171279	222253
623486	PAG	K.ENDY*ESISDLQQGR.D	Y417	IPI:IPI00020464.4	Shc_SH2 (Y417) 0.29% Itk_SH2 (Y417) 0.42% Fyn_SH2 (Y417) 0.47% Lck_SH2 (Y417) 0.6%	83460.9	211330	121050	125014	300018	677793	406769	109290	57563	231867	77713	111857	249620	662842	133912	127294	125912	242034	135364	128031	254247	673669	638616	116583	66908	160089	150073	135156	396187	696867	447779	83993	17549	15510.4	34718	56209.3	109957	143845	52156.2	23284.2	13406	18530	24625	52641
623548	PAG	R.SPSS*CNDLY*ATVKDFEK.T	S354Y359	IPI:IPI00020464.4		7468.43	17698.8	40001.8	44050.5	67065.7	138619	101734	78030.5	12006	17147	31578	49132	56308	162661	27469	92067	6507	22846	39723	39983	60450	118860	127079	84018	3893	13104	48704	43036	84439	134336	150656	58007	1274.07	3604.21	17999.4	26599.6	28206.9	26343.8	20264.3	19240.2	3276	4448	11516	28932
623613	PAG	R.SPSSCNDLY*ATVK.D	Y359*P	IPI:IPI00020464.4		9851.39	18260.8	73244	71783.4	224002	469515	106964	138985	7937	9017	81551	59243	217719	488130	111207	134134	9613	18294	53337	63552	59773	632126	68813	104129	12005	27471	84844	92555	394513	288290	140871	178693	1932.85	5006.84	12845.6	11715.6	23764.3	20173.3	27457.7	163442	2452	5274	15697	12163
623794	PAG	K.SGQSLTVPESTY*TSIQGDPQR.S	Y341	IPI:IPI00020464.4	Lck_SH2 (Y341) 0.4% Fyn_SH2 (Y341) 0.44% EGFR_Kin (Y341) 0.49% Shc_SH2 (Y341) 0.71%		9661.11	13862.3	15807.7	35059.6	41598.2	46672.7	24613.8		5029	6890	10910	34128	37901	65014	28156		8329	16324	17810	33584	45679	40650	19078		15625	18374	18703	37466	41214	34354	26607		4314.74	5758.84	9463.73	9365.59	2269.29	3071.18	2613.15			2555	7112
624044	PAG	K.DSSSQENMVEDCLY*ETVKEIK.E	Y181	IPI:IPI00020464.4			2440.48	4193.41	2873.45	8699.64	15791.6	13023.5	9467.09		2181	3600	3242	9174	11773	4862	12672		2158	4368	2032	9060	22808	12833	8916		2982	4612	3346	7865	12793	21375	6814		596.53	803.193	350.999	1155.4	3099.75	2283.21	2055.36			1375
624140	PAG	R.SPS*SCNDLY*ATVKDFEK.T	S353Y359*P	IPI:IPI00020464.4			17698.8	40001.8	44050.5	67065.7	138619	101734	78030.5		17147	31578	49132	56308	162661	27469	92067		22846	39723	39983	60450	118860	127079	84018		13104	48704	43036	84439	134336	150656	58007		3604.21	17999.4	26599.6	28206.9	26343.8	20264.3	19240.2		4448	11516	28932
624060	PDZ-GEF2	R.HTHLDDPIAEVEPTDSEPY*SCSK.S	Y1411	IPI:IPI00337694.1						3782.93	62234.7	40255.4	4675.61					2330	60699	10196	3069					4461	65887	46163	6282					4558	60118	64407			1794.98	279.888	4022.03	22915.2	113267	17062	4111.68		1795		2103
623843	Phosphofructokinase 1	R.NESCSENYTTDFIY*QLYSEEGK.G	Y651	IPI:IPI00009790.1	Itk_Kin (Y651) 0.57%			1025.73	326.604	824.408			4005.68			1346	508	1748			4604			706					3774					510			3639			1405.53	2608.39	3598.01			5190.57			1894	3323
623799	phosphoglucomutase 1	K.IALY*ETPTGWK.F	Y353	IPI:IPI00217872.3	Nck_SH2 (Y353) 0.46% Abl_SH2 (Y353) 0.62%		4829.76	6869.74	5211.28	8158.96	6754.93	5117.31	5816.98		3940	4583	4256	8001	8404	866	5504		4167	5956	5619	6214	5555	10270	7297		6382	10071	5758	10262	6306	4216	4650		11249	7235.58	8288.23	9063.68	11077.8	2606.31	4158.92		9199	4736	7358
623647	Phosphoglycerate kinase 1	K.ELNY*FAK.A	Y196	IPI:IPI00169383.3		22721.3	36127	28940.1	6605.08					13613	27050	25670	10980					31071	26055	32210	7923					23480	55276		912					24772.4	44999.6	34088.8	12324.3					14520	31880	28615	19012
623504	Phosphoglycerate mutase 1	R.FSGWY*DADLSPAGHEEAKR.G	Y26	IPI:IPI00453476.2		7151.75	9529.72	28087.4	14936.1	33047.4	47522.1	23891.7	13846.4	6208	7376	22706	11942	20200	52126	16039	16119	9810	12640	30909	15464	31918	48295	24080	11991	5437	8574	30647	17402	47025	42146	31557	13429	9200.09	13672.4	33624.4	21373	40749.9	63689.9	20131	13544.7	7897	9925	27590	18560
623623	PI3K regulatory alpha	K.SREYDRLY*EEYTR.T	Y467	IPI:IPI00021448.2	Fgr_SH2 (Y467) 0.08% Fyn_SH2 (Y467) 0.38% Src_Kin (Y467) 0.38%	891683	1.23729e+06	2.13203e+06	1.53803e+06	2.61609e+06	736233	1.68137e+06	1.44302e+06	744750	1071457	1508360	1586500	2217378	885289	720520	1766883	1179730	1374954	2222476	1433901	2234198	914832	2441417	1583888	750569	1265459	2665259	1593682	3396679	408577	1882164	978301	666668	969851	1.52997e+06	1.30752e+06	1.83814e+06	473516	834698	733082	550400	829183	1032084	1304990
623472	PI3K regulatory beta	K.SREYDQLY*EEYTR.T	Y459	IPI:IPI00011736.3		4697.1	4074.39	84614.9	160667	860080	4.21647e+06	1.07757e+06	214068	3901	2605	70072	175886	686433	4858769	931868	241283	7625	7064	81317	153073	708647	3647432	1115489	237135	2566	2554	102455	153043	1185161	4143199	1185348	163786	4064.54	4909.9	7893.08	6367.27	9428.14	28366.1			3371	4818	5613	5385
623614	PI3K regulatory gamma	K.SKEYDRLY*EEYTR.T	Y199	IPI:IPI00220498.1	Fgr_SH2 (Y199) 0.06% Fyn_SH2 (Y199) 0.27% Src_Kin (Y199) 0.31%	10259.2	12577.6	26596.3	19057.4	31578.5		33091.2	23046.2	8468	11185	22190	21121	27674			22439	12582	11097	25320	17186	29084		39997	23653	9728	15450	32278	18866	37977		26185		11783.5	17371.8	23533.5	37613.6	41248.1		32667.2	44574.7	13868	15735	19958	33401
623460	PKC delta	R.RSDSASSEPVGIY*QGFEK.Kkinases	Y313	IPI:IPI00329236.2		22812.1	33244.9	69461.5	53163.5	110781	32654.4	34741.4	19834.6	16277	27445	57774	46000	103325	29386	24678	26373	29805	31573	75243	52568	98320	41795	43589	18631	22355	40716	75367	60922	130699	26781	35957	14499	39899.1	42043.4	90612.4	58735.4	64389.6	9122.75	3749.22	1877.12	29015	34433	79341	51858
623612	PKC delta	K.GRGEY*FAIK.A	Y374	IPI:IPI00329236.3		44615.7	45142.8	48089.8	28980.1					28442	37245	23073	43819					49059	49858	58685	38647					56346	48326	62511	4475					30310.3	35520.7	34175.2	26984.2	352.74			217.861	18908	28206	18674	41546
623821	Plakophilin 4	R.TYY*SPVYR.S	Y421*P	IPI:IPI00021076.1		7712.28	22299.1	39884.1	16621.2				52503.3	5290	15306	40787	26449				40038	10030	18750	41472	11554				51752	7817	32841	37394	11861				65720	2646.27	25054.1	44215	27078				6285.39	2525	16242	40806	35937
623797	PLC gamma 2	R.DINSLY*DVSR.M	Y753*	IPI:IPI00329185.4			36374.6	44881.2	73558.4	249593	645849	521515	87418.3		24538	26578	64951	203140	591529	268807	102788		44074	49071	74030	223038	722315	701021	80447		40512	58995	81693	322602	623703	594718	79020		20104.4	34899	51360.7	107046	210379	93472.6	34028.5		17854	23035	47808
623884	PLCg1	K.IGTAEPDY*GALYEGR.N	Y771*	IPI:IPI00016736.1			23808.4	90911.5	153676	462166	974537	397513	212692		25722	85631	135746	455703	1026390	378732	224339		30774	89168	159339	437721	919998	408916	193819		14929	97935	165942	493073	977222	404890	219919		10264	31762.6	86247.5	286134	1.01712e+06	1.08627e+06	171011		7148	27353	86363
623955	PLEKHA7	K.DLEY*LDLK.M	Y665	IPI:IPI00419933.2	PLCg_NSH2 (Y291) 0.15%			740.93	748.922	4735.4	14746.3	14226.7	7036.31					3332	5933	7176	8250			1032		4684	20368	19237	7447			1080	1803	6190	17938	16267	5412			987.634	2905.94	6008.01	9814.68	3887.88	2421.68			1029	2326
623745	Pragmin	R.EATQPEPIY*AESTK.R	Y411	NCBI:GI157909822			13260	17174.1	14449.8	11905.2					12422	10952	11497	7634					15322	18826	14890	13947					12037	21744	16962	14135				268.986	23336	25635.5	31102.2	75397		67551.2	33209		22581	16825	20946
623477	Prolyl endopeptidase	R.MTELY*DYPK.Y	Y71	IPI:IPI00008164.1		4582.48	7572.49	5481.82	2903.73	13066.7	6146.93	4767.26	14786.8	2336	7469	8408	3820	11260	3331	3798	17348	7255	7754	6747	2548	14873	5695	9593	14690	4157	7494	1291	2344		9415	911	12322		28307	16455.6	6674.6	37965.4	60191.9	30261.9	16961.3			13117	13151
623978	Prolyl endopeptidase	R.MTELYDY*PK.Y	Y73	IPI:IPI00008164.1		2493.98	7572.49	6771.78	6233.97	11158.8	8560.48	4767.26	14786.8	2494	7469	5157	6634	2962	3331	3798	17348		7754	6747	5630	14873	12499	9593	14690		7494	8411	6439	15641	9852	911	12322	12162	43390.8	17565.4	25660.6	42106.1	130614	30261.9	16961.3	6861	4114	3877	38105
623615	Proteasome subunit C3	K.SILY*DER.S	Y57	IPI:IPI00219622.3		24501.4	21642.4	13711.9	12242.4	18424.1	3149.13	6109.87	3471.51	28659	19701	15255	12493	16681		9395	656	23885	27122	14610	11444	18642	907	2676	6720	20960	18105	11271	12790	19950	5391	6258	3039	64905.2	56814	132917	63588.4	74008.4	4034.73	6627.52	17679	64543	47011	132532	65745
623672	Protein 4.1R	K.VSLLDDTVY*ECVVEK.H	Y222	IPI:IPI00003921.2		1895.45	2884.61	11870.9	13247	22539.7	26897.7	18589.3	21636.9	1625	1712	8459	12902	22390	28056	12963	28112	2166	2766	13213	11874	24485	31175	18261	21643		4175	13940	14965	20744	21463	24543	15155	1942.72	4808.21	13097.4	17204.8	23768.9	29892.1	15361.2	15147.9	1950	3254	9722	18784
623533	PRP4 kinase	K.LCDFGSASHVADNDITPY*LVSR.F	Y849	IPI:IPI00013721.2		26240.6	40275.3	179091	97229.4	184136	249023	199616	231072	21312	23668	185350	88008	155057	236502	332986	239008	34549	37752	170185	104413	162598	243149	129607	201473	22860	59406	181737	99268	234752	267417	136254	252735	25152.6	38096.7	158184	111805	165697	218380	133676	161693	20166	25348	167371	103423
623549	PTP alpha	K.VVQEYIDAFSDY*ANFK.-	Y789*	IPI:IPI00221067.1		14609.6	48177.8	65095.7	49537	94086.3	259674	118456	22831	16668	41022	43365	54800	99809	282668	109322	22988	16602	42625	77393	51388	85395	286666	127822	23149	10559	60887	74529	42423	97055	209688	118226	22356	12226.1	41163.1	67540.7	57469.7	93739.2	213553	74917.1	21025.3	14271	34291	46578	64157
623467	PTTG-binding factor	K.YGLFKEENPY*AR.F	Y174	IPI:IPI00023974.1		11028.1	22103.7	26988.4	17336.4	36442.1	71559.5	47598.3	19233.2	7949	14690	19133	19393	27914	73640	22042	21821	14446	26242	29452	16099	32171	69479	67195	17268	10689	25379	32380	16517	49241		53558	18611	24881.9	85631	242338	372255	816227	2.10892e+06	886462	376281	32697	85762	168319	357139
623934	PYK2	R.YIEDEDY*YKASVTR.L	Y579*	IPI:IPI00029702.1		7546.97	11828.9	40084.2	40244.8	91525.4	235889	186796	29271.4	8387	11608	33064	41398	73725	220979	91945	37190	8730	9841	40768	39108	81149	234424	220186	25317	5523	14038	46421	40229	119702	252264	248257	25308	11388.8	16077.7	46172.5	49790.1	103204	197189	97429.1	20919.1	9515		42950	56469
623451	PZR	K.SESVVY*ADIR.K	Y263*	IPI:IPI00022558.2		23109.8	17921.4	11385	11695.1	7986.96				20632	14663	11593	11179					27071	20558	14928	13895	7987				21626	18543	7634	10011					26892.4	31532.7	26932.9	32556.9	24502.1		2388.43		17247	24699	25448	31905
623478	Ran GTPase	K.NLQYY*DISAK.S	Y147	IPI:IPI00643041.3		6796.1	7448.48	12357.3	9117.94	8808.95				3924	3839	8829	8812	8480				10979	6804	13594	7893	7184				5485	11703	14649	10649	10763				5764.31	7209.81	11357.4	11941	8008.49			312.598	2957	3369	8704	9813
624095	RBM22	K.SDVNKEY*YTQNMER.E	Y116	IPI:IPI00019046.4		8378.03	10436.8		7437.54	7582.16		11218.2		10429	10387			8653		14380		9716	7783		7114	6511		7417		4989	13140		7761			11857
623921	RhoGAP 12	R.AT*TPPNQGRPDS*PVY*ANLQELK.I	T230S240*PY243*P	IPI:IPI00217418.3			5593.84	8277.67	16790.4	39015.4	177593	56525.5	29208.3		4536	2746	18427	30071	191757	47885	22370		6993	9542	12639	34331	163710	71766	30343		5253	12546	19305	52644	177310	49925	34911		12878.8	23217.5	46621.8	74809	143679	40396.4	28171.6		11477	9294	48344
623975	RhoGAP 12	R.ATT*PPNQGRPDS*PVY*ANLQELK.I	T231*PS240*PY243*P	IPI:IPI00217418.3		1757.68	5593.84	8277.67	16790.4	39015.4	177593	56525.5	29208.3	3251	4536	2746	18427	30071	191757	47885	22370		6993	9542	12639	34331	163710	71766	30343		5253	12546	19305	52644	177310	49925	34911	4234.07	12878.8	23217.5	46621.8	74809	143679	40396.4	28171.6	7169	11477	9294	48344
624064	RhoGAP 30	R.TQTCTEGGDY*CLIPR.T	Y1027	IPI:IPI00376321.3	InsR_Kin (Y816) 0.45%				1635.68	24264.7	86472.5	36763.7	7017.43				1636	26496	68900	38760	7696					25326	77238	33651	6459					20972	113280	37880	6897				4891	8782.04							4447
623959	RhoGEF2	K.ELLSNVDEGIY*QLEK.G	Y433	IPI:IPI00291316.5		541.282	1775.91	3357.26	2415.14	20661.1	15145.1	10753.3	27575.4		1004	2680	2568	14971	12159		30669	688	1880	3410	2502	22247	16625	10559	29845		2444	3982	2176	24765	16652	10947	22213	940.605	2856.71	9030.72	5579.59	22863	153989	70147.9	53036.3	960	2617	7216	4481
623697	Ribosomal protein L4	R.KLDELY*GTWR.K	Y264	IPI:IPI00003918.6	Lck_Kin (Y264) 0.12%	30289.5	55690.3	23633.6	22353.2	47014.7	80832.4	127384	265875	31372	47089	11254	22263	36477	97852	66961	311282	42246	59892	23687	21241	39522	91740	167003	255671	17250	60090	35959	23555	65045	52905	148187	230671	2091.01	22248.2	28857.3	38311.4	58808.1	423356	59788	109713	3051	15983	13797	39066
624161	Ribosomal protein L9	K.FLDGIY*VSEK.G	Y180	IPI:IPI00031691.1					383.814	520.538		7577.57	10839.9					838		2132	13557							10341	9139							10260	9824		4172.38		10052.2	18168.6					2299		6672
623537	Ribosomal protein P0	K.IIQLLDDY*PK.C	Y24	IPI:IPI00008530.1		2149.28	2008.22	4591.46	2958.82	3852.93			2955.51	1770	1269	2058	2193	4980			3346	3259	700	6038	3458	2372			2146	1419	4055	5679	3225	4206			3375	3517.75	4390.44	6314.63	5580.27	7646.08			2286.96	2790	2557	3365	4645
623568	Ribosomal protein S10	R.IAIY*ELLFK.E	Y12	IPI:IPI00008438.1	Itk_Kin (Y12) 0.5%	14055.9	48469.1	51128.2	55245.2	118692	217834	129677	157031	5553	41820	24857	50965	113434	194754	43247	182954	21901	45359	60071	53222	107391	226091	172595	158635	14713	58228	68457	61548	135250	232659	173189	129504	15529.7	63561.1	64531.8	78211	144603	253362	92704.3	127579	6408	47373	33913	71589
623755	RNA binding motif protein 3	R.YYDSRPGGYGYGY*GR.S	Y129*P	IPI:IPI00024320.1			14271.9	18004.8	19720.8	55317.6	155616	28265.5	94573.1		7247	8091	15958	44238	232858	11678	102092		20553	19110	21263	54197	200508	32702	103842		15016	26813	21941	67518	33481	40417	77785		16357.5	15994.1	28931.1	59838.1	160244	24793.6	66299.3		13733	5721	27094
623817	RNA binding motif protein 3	R.YYDSRPGGYGY*GYGR.S	Y127	IPI:IPI00024320.1			14677.6	18629.5	19720.8	55317.6	155616	217955	94573.1		7247	9965	15958	44238	232858	130601	102092		21770	19110	21263	54197	200508	310767	103842		15016	26813	21941	67518	33481	212497	77785		16889.5	15988.4	28931.1	59838.1	160244	121127	66299.3		13733	5703	27094
624093	RNA binding motif protein 3	R.NQGGYDRY*SGGNYRDNYDN.-	Y146	IPI:IPI00024320.1					1321.38	11043.5	32102.9	53787.7	20732.9				920	10012	30953	35200	21405				2332	7596	39893	64771	20127				712	15523	25463	61393	20667				3648.69	10752	29226.1	19132.2	8609.45				3240
624121	RNA binding motif protein 3	R.NQGGYDRYSGGNY*RDNYDN.-	Y151	IPI:IPI00024320.1					1321.38	11043.5	32102.9	53787.7	20732.9				920	10012	30953	35200	21405				2332	7596	39893	64771	20127				712	15523	25463	61393	20667				3648.69	10752	29226.1	19132.2	8609.45				3240
624125	RNA binding motif protein 3	R.YY*DSRPGGYGYGYGR.S	Y118*P	IPI:IPI00024320.1				18629.5	19720.8	55317.6	217056	218406	94466.4			9965	15958	44238	231509	130601	102092			19110	21263	54197	202602	310767	103842			26813	21941	67518		213850	77465			16272	28742.3	59806.9	229693	121183	66745.1			5420	26598
624123	RNA binding motif protein 8	R.MREDY*DSVEQDGDEPGPQR.S	Y54	IPI:IPI00001757.1					156.733	2999.26	29521.5	35217.7	26634.1					3171	26232	9578	34948					2112	37389	48872	24510					3715	24943	47204	20444				363.642	6489.14	38135.8	19678.5	14662.3
624369	ROCK1	R.GLLEEQY*FELTQESK.K	Y913	IPI:IPI00022542.1	EGFR_Kin (Y913) 0.81%	6581.13	21822.6	65907.9	96640.2	235819	352262	111256	125995	6581	18532	53153	96943	211959	352425	76551	149198		21727	64177	75936	211491	313864	137296	123330		25209	80394	117042	284006	390496	119921	105456
624052	SAP102	R.RDNEVDGQDY*HFVVSR.E	Y673	IPI:IPI00023343.3	EGFR_Kin (Y705) 0.62%			3547.02	2733.52	7402.8	42031.3	99914.4	159175			3033	3278	5099	66916	60706	180482			1869	2379	10128	58525	123973	162875			5739	2543	6981	653	115064	134169			3358.14	8396.04	23357.9	61908.1	73916.6	77009.6				3958
623957	SCAMP3	R.QYATLDVY*NPFETR.E	Y41*	IPI:IPI00306382.2				1201.24	409.932	3586.46	5061.16	9476.05	5600.15					3586	5493	7364	5943			1201			4629	12753	4758							8312	6099			2540.4	2538.4	4101.88	4549.13	5389.02	5719.59				2102
623556	SET protein	R.IDFYFDENPY*FENK.V	Y133	IPI:IPI00072377.1		9470.63	21696.4	35778.5	34585.5	106668	261963	85577.6	68415	9749	17314	26500	35321	93754	280775	23976	85112	12109	25659	37195	32198	91313	252775	115522	74816	6554	22117	43641	36238	134939	252339	117235	45316	11654.8	25673.2	37208.6	43092.8	104412	262137	65544.6	50604.5	10969	21387	27010	47219
624277	SGT1	R.LFQQIY*SDGSDEVKR.A	Y317	IPI:IPI00791573.1						18281.1	37999.7	47730.2	9755.17					12532	41018	39294	12856					15658	30011	50583	8718					26653	42970	53314	7692	1370.33	51490.6	114590	162279	732497	2.04098e+06	640448	1.02399e+06	2571	47467	92540	145446
623541	SHC	R.ELFDDPSY*VNVQNLDK.A	Y427*	IPI:IPI00021326.4		2519.65	9691.92	31931.8	30592.2	90865	596384	486689	237094	3848	7800	19276	31037	87397	572693	247198	273718	2671	9504	31870	29557	92363	616831	558554	224766	1040	11772	44650	31183	92835	599627	654315	212797	2618.5	13103.7	40561.6	59290.7	168202	658173	277187	194846	4017	11533	26555	60248
624157	SHP1	R.IQNSGDFYDLY*GGEK.F	Y64	IPI:IPI00183046.2			168.793	536.377	538.86	669.187		3289.34	12114.7			1118				4160	12387					630		1056	12299				901	1041		4652	11658					315.956		514.455	1088.96
623502	SHP2	K.IQNTGDY*YDLYGGEK.F	Y62*P	IPI:IPI00298347.1	Fgr_Kin (Y62) 0.67% SHIP_SH2 (Y62) 0.68%	28043.9	35431	143784	141501	212980	223870	133446	255765	27247	24111	96650	133029	186351	199354	101817	260902	29994	39785	142226	141906	197574	211128	147663	235575	26891	42397	192475	149568	255016	261128	150857	270819	29086.9	36892.8	147892	183711	226786	147902	20173.6	139818	26552	30661	100245	179646
623774	SHP2	K.IQNTGDYY*DLYGGEK.F	Y63*	IPI:IPI00298347.1			35431	143784	141501	212980	223870	133446	255765		24111	96650	133029	186351	199354	101817	260902		39785	142226	141906	197574	211128	147663	235575		42397	192475	149568	255016	261128	150857	270819		36892.8	147892	183711	226786	147902	20173.6	139818		30661	100245	179646
623886	SIT	K.SQASGPEPELY*ASVCAQTR.R	Y169*	IPI:IPI00004407.1				4287.1	13061.9	22266	6876.57	14057.6	4141.95			3640	14078	31270	6150	19002	5483			6832	11935	25888	8456	11188	5639			2389	13173	9640	6024	11983	1305			16186.6	32379.1	54695.7	102995	18878.2	12611.5			10535	22997
623906	SIT	R.SGES*VEEVPLY*GNLHYLQTGR.L	S83*PY90*	IPI:IPI00004407.1	DNA_PK (S83) 0.44%			2647.33	3397.34	10502	18111.8	14116	8545.5			1524	5239	8374	15962	7275	10245			3303	2413	8169	9697	15244	7202			3116	2540	14963	28676	19828	8190			7663.14	11518.6	16369.5	25325.7	13413	9880.54			5075	11954
623534	SKAP55	R.GLFYY*YANEK.S	Y142	IPI:IPI00289536.6		28608.2	65907.3	63077.3	57467.2	143636	146508	59204.7	63353.8	21440	45730	39364	59828	124710	147671	34179	73889	36531	68198	79197	51444	120690	140962	86692	60908	27854	83794	70671	61130	185507	150890	56743	55265	33785.2	79276.6	83238.5	89639.7	163467	180054	57238.1	72048.3	25541	58757	56589	89176
624193	snRNP70	R.EFEVY*GPIKR.I	Y126	IPI:IPI00219483.1		6839.64	8957.25	3873.01	2003.92	19552.5					8587		1604	10952				13426	9469		1424	16726				6781	8816	3873	2984	30979				6111.91	9609.66	6656.41	5842.95	22689.2				1313	7975		4037
623668	Splicing factor 9G8	R.AFSY*YGPLR.T	Y33	IPI:IPI00003377.1		6836.75	10834.7	13019.4	11751.3	24291.4	28677	9712.58	11177.3	2317	9343	8154	10233	22803	36294	5221	11184	10247	13739	14861	12339	23072	29453	13994	11683	7946	9422	16043	12682	26999	20284	9922	10664	5465.42	9843.51	9997.04	11265.2	18821	24816.9	8100.31	7256.43	1721	7978	6590	9579
623518	SRP20	R.AFGY*YGPLR.S	Y32	IPI:IPI00010204.1		8922.35	15587.9	17399.8	16633.7	32875	41777.9	19526.5	15226.3	3715	11409	11367	15155		50296	13775	16790	12893	15567	19115	16370	27083	44889	23740	13752	10159	19787	21718	18377	38667	30149	21065	15137	15452	57772.2	12408.5	15093.2	36653.7	28228.1	11070.1	10355	2468	41936	6731	14339
623699	SRP20	R.AFGYY*GPLR.S	Y33	IPI:IPI00010204.1		8922.35	15571.7	17368.6	16775.4	32621.1	42006.2	19526.5	15335.8	3715	11409	11273	15580	31587	50296	13775	17119	12893	15335	19115	16370	27394	44889	23740	13752	10159	19971	21718	18377	38883	30834	21065	15137	5313.23	10693.9	11919.7	14965.7	26207.1	28228.2	11070.1	10316	2468	8308	6665	14339
624032	SRRM2	K.SS*TPPGESY*FGVSSLQLK.G	S1041Y1049*P	IPI:IPI00782992.3						3777.89	52683	52215.2	5752.71					4156	58752	22261	4543					2631	50401	62743	7361					4547	48896	71642	5355					3434.26	46290.4	15229.2	2768.54
624202	STS1	R.EELY*SKVTPR.R	Y19	IPI:IPI00154910.4		6925.13	26876.2	16420.1	2030.81	842.991	3325.55	12009.9		4189	14900	27755	3874	631	4917	15417		11320	13914	14440	1527	1533	2503	11410		5266	51814	7065	691		2557	9203		10759.1	60398.3	22444.5	4788.35	3178.71	5917.75	7457.89		7940	32620	43433	7638
624181	T Complex 1	K.DDKHGSY*EDAVHSGALND.-	Y545	IPI:IPI00290566.1		3162.72	8208.97	6508.7	7612.74	11280.4	30395.1	58880.7	43829.2	5043	7944	2040	7365	9196	34065	31448	43294	3049	9560	5470	6218	13052	26109	81499	48492	1396	7123	12017	9255	11593	31012	63696	39702	1995.04	5736.69	3499.37	6330.28	9808.21	27607.1	27680.8	39116.7	3634	9123	1101	5328
623671	Talin	K.ALDY*YMLR.N	Y70	IPI:IPI00298994.6		2267.96	2977.95	4790.86	2523.55	5350.78	2770.65		3260.08	841	2645	6868	764		1215		4852	3260	1873	2457	3655	3925			1669	2704	4416	5047	3152	6777	4326			2321.9	2844.45	4973.78	2954.33	6059.81	2178.47		1603.14	1062	1858	6317	2606
623628	Tec	R.YVLDDQY*TSSSGAK.F	Y519	IPI:IPI00000878.4		10410.7	23688	25229.6	21904.8	14640.9				8742	19367	16965	22085	16350				10910	29104	27796	23078	23186				11580	22593	30928	20551	4386				13688.1	23368.5	26336	31037.4	10927.2				11291	26783	20169	33953
623484	Thioredoxin reductase 1	K.VVYENAY*GQFIGPHR.I	Y183	IPI:IPI00554786.5	Src_Kin (Y131) 0.7%	15195.6	16433.7	26711.4	19050.9	41194.6	84357.6	27873.3	10617.4	5777	13041	18393	18685	30501	62106	17213	12803	24477	16778	29909	17841	36169	77436	36626	10181	15332	19483	31832	20626	56914	113530	29781	8869	17167.6	23652.1	31551.9	25757	44428	60316.3	21755.2	12585.2	5338	16744	21002	25993
623824	Thioredoxin reductase 1	K.KVVY*ENAYGQFIGPHR.I	Y179	IPI:IPI00554786.5		29289.7	23077.4	77670	37462.6	52858.1	178108	47133.6	35258.6	3610	17656	61732	36758	64121	175305		32447	38335	43946	93608	33780	68073	143137	36980		45924	7630		41849	26380	215882	57287	38071	27254.3	40950.5	53824.8	48252.7	55687.2	134672	37507.9	21428.7	10733	33462	67950	53586
624006	TIAM1	R.LSIY*EDWDPFR.F	Y1323	IPI:IPI00011400.2	Src_Kin (Y1323) 0.58%					2901.48	28927.5	11523.7	3929.22					2743	30315	4535	4314					2287	29300	14747	3544					3674	27167	15289						5571.37	23701.9	8760.08	3027.03
623675	Transferrin receptor	R.SAFSNLFGGEPLSY*TR.F	Y20*P	IPI:IPI00022462.2		2024.62	5219.21	15993.5	9141.38	24447.4	212273	60786.3	24302.5	843	4362	7982	10600	24747	226461	50537	27799		4742	20272	9339	21539	182134	55622	23644	3206	6553	19727	7485	27056	228225	76200	21465	3804.04	15377.4	32810.9	25175.8	39875.4	101345	24630.9	15514.4	3907	6525	18796	26163
624117	TRIP4	R.TQVIDDESDY*FASDSNQWLSK.L	Y289	IPI:IPI00018840.6						3581.17	20910.8	40890.3	11661.6						11789	22074	14952						12301	46274	8908					3581	38643	54323	11125					5968.98	23239.4	20688.4	8820.05
623493	Tubulin alpha	R.LDHKFDLMY*AK.R	Y398	IPI:IPI00007750.1		31880	63742.4	33249.2	43868.9	113207	90268.6	157944	160539	8973	60653	34125	42984	93640	133250	104803	188458	39450	75051	37425	46437	109939	47287	203152	175838	47217	55523	28198	42185	136043		165877	117322	16362.1	49234	8916.3	29797.2	58577.6	36695.3	119660	142582	4817	49979	13923	30246
623555	Tubulin beta	K.NSSY*FVEWIPNNVK.T	Y340	IPI:IPI00007752.1		3102.45	6957.12	19138.7	12280.7	16659.4	61534.7	91392.3	145471	2239	4036	9369	12693	15320	58010	57461	165095	3070	6532	28018	13803	14014	60808	112292	136402	3999	10303	20029	10346	20644	65786	104424	134916	850.705	4315	10118.9	9952.79	14385.2	63087.8	49361.1	115727	990	3434	4555	9743
623650	Tubulin beta	R.ISVY*YNEATGGK.Y	Y50	IPI:IPI00011654.2		78109.4	63198.5	95512.7	112195	143675		103771	335724	63423	41595	122847	116242	121100		109682	193715	84303	6218	156987	104494	157229		169295	578385	86602	141782	6704	115849	152697		32334	235073	19801.7	21881.3	36937.1	65217.4	77203.5		61563.9	227057	16659	22655	45079	67316
624142	Tubulin beta	K.GHY*TEGAELVDSVLDVVR.K	Y106	IPI:IPI00007752.1				8304.89	8782.03	32922.9	209898	176665	33026.3				10373	28579	176018	79471	50249			7818	8269	29640	219729	203677	25895			8791	7704	40550	233946	246845	22935
623708	Ubiquitin activating enzyme 1	K.NGSEADIDEGLY*SR.Q	Y55	IPI:IPI00552452.1			3991	6152.08	6295.48	7949.18	7189.77	16711.6	11207.7		3760	1755	4713	3996	6245	6409	10064		5324	7487	7758	7584	5861	26281	11433		2889	9214	6415	12268	9463	17445	12126	56.9961	7467.15	37300.5	25412.6	25414.9	6947.27	6549.36	65520.1		11973	26719	24676
623659	Ubiquitin-conjugating enzyme	K.GDNIY*EWR.S	Y77	IPI:IPI00021346.1	Itk_Kin (Y77) 0.75%	4930.72	9209.84	7023.75	8753.13	14952.3		7887.65	10648.9	1783	8448	4939	9561	15331		2490	11475	7369	10181	9714	7177	12970		16848	11272	5641	9001	6419	9521	16557		4325	9200	4051.87	7357.94	5955.19	8461.42	10903.7		1296.19	6266.64	1912	6542	4356	8727
623839	URP2	K.TASGDY*IDSSWELR.V	Y11	IPI:IPI00216699.1				9020.07	16656.3	43545.5	140321	330977	335488			10296	14660	35029	136772	175166	344414			11999	16789	43849	136050	376572	309094			4765	18520	51759	148142	441194	352955			19164.6	33833.3	66026.5	158107	40739.2	15713			13817	34877
623997	Valosin containing protein	R.FPSGNQGGAGPSQGSGGGTGGSVYTEDNDDDLY*G.-	Y805	IPI:IPI00022774.3						32215.1	422236	200190	47319.3					22713	391352	138004	47540					33271	398331	202380	38498					40661	477025	260185	55920					32257.3	425519	200699	47634.4
623645	Vimentin	R.SLYASSPGGVY*ATR.S	Y61	IPI:IPI00418471.6		18094.3	35078.7	33378.9	25350.8	29463	39395.4	80527	287094	15120	20523	26234	27169	35905	25705	154035	304159	20024	30016	40523	22854	41638	75548	57976	281738	19139	54696		26029	10846	16934	29570	275384	10492.3	31213.2	25998.1	24137.4	28448	38278.2	51171.5	188017	6504	21083	21501	26840
623792	Vimentin	R.SLY*ASSPGGVYATR.S	Y53*P	IPI:IPI00418471.6			6313.91	7121.55	5364.88	5514.41	8587.69	55955.3	113705		2424	5155	6143	6474	8407	50306	119313			8148	4039	1422	15834	49726	106934		10204	8062	5912	8648	1522	67834	114868		20078.5	3835.27	6870.59	3003.4	11098.9	28774.6	86724.1		26091	1286	13700
623964	Vimentin	R.SLY*ASSPGGVY*ATR.S	Y53*PY61	IPI:IPI00418471.6			1399.62	3114.15	4967.03	14189.9	96734.5	307636	597461		2894	853	3839	12599	77544	133661	558589		541	3507	5114	14024	110111	427447	741082		764	4983	5948	15946	102549	361801	492713		3380.3	5517.64	10708.1	23089.9	164804	227844	607243		6364	2354	9027
624150	Vimentin	R.S*LYASSPGGVY*ATR.S	S51*Y61	IPI:IPI00418471.6			1954	3044.96	4967.03	13289.2	96734.5	307636	597461		2894	853	3839	12599	77544	133661	558589		2204	3507	5114	14024	110111	427447	741082		764	4775	5948	13244	102549	361801	492713		4701.12	4708.9	10708.1	21933.9	164804	227844	607243		6364	2354	9027
623673	WASP	K.LIY*DFIEDQGGLEAVR.Q	Y291*	IPI:IPI00001545.3		2279.79	3682.63	15235.4	17102.8	41257.2	78794	48879.6	19938.1	1623	2650	7825	10382	42297	83830	43741	22693	2989	2856	15228	20999	36158	73124	51079	18618	2227	5542	22653	19927	45316	79428	51819	18502	711.572	1258.99	6020.93	6651.12	16377.7	33767.2	16124	11763.9	636		3624	5027
623947	WD repeat domain 70	K.AAEDSPY*WVSPAYSK.T	Y618	IPI:IPI00300060.4				486.173	1300.57	3096.87	3267.48	25763.4	4487.18					4294	3456	22475	2685					2362	5842	28499	4310				1301	2635	504	26317	6467	169.571		1498.86	3894.1	10787.9	14956.2	11626.4	5587.46			651	3973
623525	ZAP70	K.ADGLIY*CLK.E	Y248*P	IPI:IPI00329789.8		51436.7	107980	94349.2	101251	172420	279202	648497	581774	22355	88326	60950	96049	147019	309790	412866	652084	72579	102740	100802	101144	151419	348703	884253	590133	59376	132874	121295	106559	218823	179114	648373	503103	15838.6	33714.3	29534.7	52470.2	89132.2	223657	285004	245081	6928	30697	17328	47306
623589	ZAP70	K.ALGADDSY*Y*TAR.S	Y492*Y493*	IPI:IPI00329789.8		12622.7	130361	126614	615866	2.97628e+06	4.3433e+06	7.89394e+06	4.37336e+06	8007	182154	74920	421253	2493095	2619739	2064775	5652634	17239	194953	147281	609016	3193569	5253107	10526413	4059351		13977	157642	817329	3242186	5157046	11090621	3408100	22532.2	300660	251590	1.45497e+06	4.11068e+06	3.29987e+06	2.86627e+06	2.07568e+06	21012	433012	147944	947194
623601	ZAP70	R.ACYY*SLASK.V	Y598	IPI:IPI00329789.8		16183.2	12314	16735.6	4564.25			442.479	4305.41	21750	6257	18862	4564			605	6496	15920	5965	19300					4035	10880	24720	12045					2386	636010	473623	255669	59802.4	6034.49	11622.9	10925.9	2235.52	979123	208337	306783	76988
623609	ZAP70	K.ALGADDSYY*TAR.S	Y493*	IPI:IPI00329789.8		101129	590346	1.55277e+06	1.9455e+06	2.44778e+06	3.20826e+06	3.38267e+06	4.27221e+06	81917	531843	1182862	2210773	2270387	3116818	3553083	3748026	129683	620011	1610686	1867605	2942119	3303569	3561887	4279555	91785	619184	1864773	1758107	2130840	3204385	3033053	4789050	127145	759451	1.60087e+06	4.17564e+06	1.73458e+06	1.31275e+06	844047	1.02483e+06	104691	701244	1197326	4266393
623620	ZAP70	R.ACY*YSLASK.V	Y597	IPI:IPI00329789.8		4784.71	14207.5	12008.4					12728.3	5569		12112					11868	5685		11905					12935	3100	14208						13382	3351.39	10486	9487.66						3597		8346
623624	ZAP70	K.ALGADDSY*YTAR.S	Y492*	IPI:IPI00329789.8		228494	1.04259e+06	2.08037e+06	1.9455e+06	3.20727e+06	4.79219e+06	7.3772e+06	9.86748e+06	190682	864262	1648342	2210773	2604950	5889525	6399827	8492278	302268	1102728	2266761	1867605	3213120	4630064	8393543	9876201	192531	1160770	2326003	1758107	3803751	3856972	7338242	11233951	219505	1.28998e+06	3.00833e+06	4.17564e+06	4.35233e+06	4.14272e+06	3.86528e+06	4.2107e+06	182256	1057984	2412441	4266393
623636	ZAP70	R.IDTLNSDGY*TPEPAR.I	Y292*	IPI:IPI00329789.8		15580.8	115669	337968	734764	2.19871e+06	6.61835e+06	7.22249e+06	2.83583e+06	11923	116849	217935	732408	2194583	6478916	4643401	3210762	19874	104478	330785	702962	1958159	6118157	8510806	2685991	14945	125679	465185	768921	2443398	7257976	8513274	2610750	22855.4	215050	680453	1.75064e+06	3.31137e+06	5.73829e+06	2.78304e+06	1.36771e+06	18047	207426	432597	1752559
623747	ZAP70	K.ALGADDS*YY*TAR.S	S491Y493*	IPI:IPI00329789.8		12227.4	130361	126614	673370	3.57899e+06	5.60965e+06	7.89394e+06	4.37336e+06	8007	182154	74920	489866	2938977	3513471	2064775	5652634	16448	194953	147281	668698	3813456	6664831	10526413	4059351		13977	157642	861545	3984552	6650634	11090621	3408100	32723.8	300660	251590	1.70751e+06	4.96908e+06	4.45821e+06	2.86627e+06	2.07568e+06	21012	433012	147944	1311720
624012	ZAP70	K.ALGADDSY*YT*AR.S	Y492*T494*P	IPI:IPI00329789.8				156139	771213	3.46437e+06	6.21447e+06	9.20824e+06	5.06199e+06			106504	633073	3032247	3740735	2552184	6190115			198686	773071		7421248	12473411	5102061			163228	907496	3896502	7481433	12599116	3893799		182.979	392902	1.8743e+06	5.0647e+06	4.32498e+06	3.49523e+06	2.44425e+06			242869	1504165
624102	ZAP70	R.ACY*YS*LASKVEGPPGSTQK.A	Y597S599	IPI:IPI00329789.8	PKC_zeta (S599) 0.21%			4919.38	4153.34	3046.85	4269.55	93834.1	299425			2918	3444			68358	295351			6058	4458	3214	1835	117557	287767			5783	4559	2880	6704	95587	315157			7580.35	8904.92	9661.31	9234.78	31096.1	84585.8			3627	9726
623562	Zinc finger protein 147	K.FDTIY*QILLK.K	Y278	IPI:IPI00029629.3	SHIP_SH2 (Y278) 0.4%	3714.56	5934.95	11070.5	9866.43	14501.1	13491.7	10001.7	12695.9	3096	3555	6691	10654	13280	7449	7162	14381	2760	7211	11121	9876	14114	15453	11150	11894	5289	7039	15399	9069	16109	17573	11693	11812	4946.95	7779.66	13539.5	15543.1	19798.6	20800.8	10867.1	14323.2	3764	4861	8380	16338
623858	Zinc finger protein 598	R.RNEGVVGGEDY*EEVDRYSR.Q	Y306*P	IPI:IPI00328737.2	Fgr_SH2 (Y74) 0.02% Lck_SH2 (Y74) 0.07% Fyn_SH2 (Y74) 0.1% Src_SH2 (Y74) 0.15% Src_Kin (Y74) 0.47% PDGFR_Kin (Y74) 0.86%			9822.98	17198.6	118171	745845	784477	246986			6592	13516	87498	816752	379023	298955			8830	20651	106274	734597	1004483	245302			14047	17430	160741	686187	969926	196700	15044.1	57597.8	24376.8	26895.2	195436	869314	420984	155733	9516	58490	17587	24120
[truncated: 121 more columns]
